# Supplementary material for: Extensive diversity and rapid turnover of phage defense repertoires in cheese-associated bacterial communities
Source: Microbiome. 2022 Aug 27;10:137. doi: 10.1186/s40168-022-01328-6 (PMC9419375; doi:10.1186/s40168-022-01328-6)
Supplement: Supplementary file 2 — Additional file 1: Table S1. Sample description of shotgun metagenomic samples. [file 40168_2022_1328_MOESM1_ESM.xlsx]

## Sheet: Supplemental_table1
ProjectID	SRA_ID	contains_crispr	BioSample_ID	Sample_type	Cheese_type	Sample_location (core rind)	Animal	Milk	Description	Paper_name
Walsh et al. 2020	ERR3340746	TRUE	SAMEA5662701	NextSeq 500 paired end sequencing	Edam	Core	Cow	Pasteurised	edam cheese made from pasteurised cow milk, sampled from the core	Meta-analysis of cheese microbiomes highlights contributions to multiple aspects of quality
Walsh et al. 2020	ERR3340747	TRUE	SAMEA5662702	NextSeq 500 paired end sequencing	Cheddar	Core	Cow	Pasteurised	cheddar cheese made from pasteurised cow milk, sampled from the core	Meta-analysis of cheese microbiomes highlights contributions to multiple aspects of quality
Walsh et al. 2020	ERR3340748	TRUE	SAMEA5662703	NextSeq 500 paired end sequencing	Mild	Core	Sheep	Pasteurised	mild cheese made from pasteurised sheep milk, sampled from the core	Meta-analysis of cheese microbiomes highlights contributions to multiple aspects of quality
Walsh et al. 2020	ERR3340749	TRUE	SAMEA5662704	NextSeq 500 paired end sequencing	Gouda	Core	Goat	Pasteurised	gouda cheese made from pasteurised goat milk, sampled from the core	Meta-analysis of cheese microbiomes highlights contributions to multiple aspects of quality
Walsh et al. 2020	ERR3340750	TRUE	SAMEA5662735	NextSeq 500 paired end sequencing	Cheddar	Core	Cow	Raw	cheddar cheese made from unpasteurised cow milk, sampled from the core	Meta-analysis of cheese microbiomes highlights contributions to multiple aspects of quality
Walsh et al. 2020	ERR3340751	TRUE	SAMEA5662705	NextSeq 500 paired end sequencing	Cheddar	Core	Cow	Pasteurised	cheddar cheese made from pasteurised cow milk, sampled from the core	Meta-analysis of cheese microbiomes highlights contributions to multiple aspects of quality
Walsh et al. 2020	ERR3340752	FALSE	SAMEA5662736	NextSeq 500 paired end sequencing	Brie	Core	Cow	Raw	brie cheese made from unpasteurised cow milk, sampled from the core	Meta-analysis of cheese microbiomes highlights contributions to multiple aspects of quality
Walsh et al. 2020	ERR3340753	TRUE	SAMEA5662706	NextSeq 500 paired end sequencing	Blue	Core	Sheep	Pasteurised	blue cheese cheese made from pasteurised sheep milk, sampled from the core	Meta-analysis of cheese microbiomes highlights contributions to multiple aspects of quality
Walsh et al. 2020	ERR3340754	TRUE	SAMEA5662707	NextSeq 500 paired end sequencing	Blue	Core	Cow	Pasteurised	blue cheese cheese made from pasteurised cow milk, sampled from the core	Meta-analysis of cheese microbiomes highlights contributions to multiple aspects of quality
Walsh et al. 2020	ERR3340755	TRUE	SAMEA5662708	NextSeq 500 paired end sequencing	Cheddar	Core	Cow	Pasteurised	cheddar cheese made from pasteurised cow milk, sampled from the core	Meta-analysis of cheese microbiomes highlights contributions to multiple aspects of quality
Walsh et al. 2020	ERR3340756	TRUE	SAMEA5662709	NextSeq 500 paired end sequencing	Cheddar	Core	Cow	Pasteurised	cheddar cheese made from pasteurised cow milk, sampled from the core	Meta-analysis of cheese microbiomes highlights contributions to multiple aspects of quality
Walsh et al. 2020	ERR3340757	TRUE	SAMEA5662710	NextSeq 500 paired end sequencing	Tomme	Core	Cow	Pasteurised	tomme cheese made from pasteurised cow milk, sampled from the core	Meta-analysis of cheese microbiomes highlights contributions to multiple aspects of quality
Walsh et al. 2020	ERR3340758	TRUE	SAMEA5662737	NextSeq 500 paired end sequencing	Cheddar	Core	Cow	Raw	cheddar cheese made from unpasteurised cow milk, sampled from the core	Meta-analysis of cheese microbiomes highlights contributions to multiple aspects of quality
Walsh et al. 2020	ERR3340759	TRUE	SAMEA5662738	NextSeq 500 paired end sequencing	Cheddar	Core	Cow	Raw	cheddar cheese made from unpasteurised cow milk, sampled from the core	Meta-analysis of cheese microbiomes highlights contributions to multiple aspects of quality
Walsh et al. 2020	ERR3340760	TRUE	SAMEA5662739	NextSeq 500 paired end sequencing	Stretched-curd	Core	Cow	Raw	stretched-curd cheese cheese made from unpasteurised cow milk, sampled from the core	Meta-analysis of cheese microbiomes highlights contributions to multiple aspects of quality
Walsh et al. 2020	ERR3340761	TRUE	SAMEA5662740	NextSeq 500 paired end sequencing	Cheddar	Core	Cow	Raw	cheddar cheese made from unpasteurised cow milk, sampled from the core	Meta-analysis of cheese microbiomes highlights contributions to multiple aspects of quality
Walsh et al. 2020	ERR3340762	TRUE	SAMEA5662741	NextSeq 500 paired end sequencing	Cheddar	Core	Cow	Raw	cheddar cheese made from unpasteurised cow milk, sampled from the core	Meta-analysis of cheese microbiomes highlights contributions to multiple aspects of quality
Walsh et al. 2020	ERR3340763	TRUE	SAMEA5662742	NextSeq 500 paired end sequencing	Cheddar	Core	Cow	Raw	cheddar cheese made from unpasteurised cow milk, sampled from the core	Meta-analysis of cheese microbiomes highlights contributions to multiple aspects of quality
Walsh et al. 2020	ERR3340764	TRUE	SAMEA5662743	NextSeq 500 paired end sequencing	Cheddar	Core	Cow	Raw	cheddar cheese made from unpasteurised cow milk, sampled from the core	Meta-analysis of cheese microbiomes highlights contributions to multiple aspects of quality
Walsh et al. 2020	ERR3340765	TRUE	SAMEA5662711	NextSeq 500 paired end sequencing	Tomme	Core	Cow	Pasteurised	tomme cheese made from pasteurised cow milk, sampled from the core	Meta-analysis of cheese microbiomes highlights contributions to multiple aspects of quality
Walsh et al. 2020	ERR3340766	TRUE	SAMEA5662744	NextSeq 500 paired end sequencing	Tomme	Core	Cow	Raw	tomme cheese made from unpasteurised cow milk, sampled from the core	Meta-analysis of cheese microbiomes highlights contributions to multiple aspects of quality
Walsh et al. 2020	ERR3340767	TRUE	SAMEA5662745	NextSeq 500 paired end sequencing	Cream	Core	Cow	Raw	cream cheese cheese made from unpasteurised cow milk, sampled from the core	Meta-analysis of cheese microbiomes highlights contributions to multiple aspects of quality
Walsh et al. 2020	ERR3340768	TRUE	SAMEA5662746	NextSeq 500 paired end sequencing	Hard	Core	Sheep	Raw	hard cheese cheese made from unpasteurised sheep milk, sampled from the core	Meta-analysis of cheese microbiomes highlights contributions to multiple aspects of quality
Walsh et al. 2020	ERR3340769	TRUE	SAMEA5662712	NextSeq 500 paired end sequencing	Tomme	Core	Cow	Pasteurised	tomme cheese made from pasteurised cow milk, sampled from the core	Meta-analysis of cheese microbiomes highlights contributions to multiple aspects of quality
Walsh et al. 2020	ERR3340770	TRUE	SAMEA5662713	NextSeq 500 paired end sequencing	Smoked	Core	Cow	Pasteurised	smoked cheese cheese made from pasteurised cow milk, sampled from the core	Meta-analysis of cheese microbiomes highlights contributions to multiple aspects of quality
Walsh et al. 2020	ERR3340771	FALSE	SAMEA5662747	NextSeq 500 paired end sequencing	Smoked	Core	Cow	Raw	smoked cheese cheese made from unpasteurised cow milk, sampled from the core	Meta-analysis of cheese microbiomes highlights contributions to multiple aspects of quality
Walsh et al. 2020	ERR3340772	FALSE	SAMEA5662748	NextSeq 500 paired end sequencing	Brie	Core	Cow	Raw	brie cheese made from unpasteurised cow milk, sampled from the core	Meta-analysis of cheese microbiomes highlights contributions to multiple aspects of quality
Walsh et al. 2020	ERR3340773	TRUE	SAMEA5662714	NextSeq 500 paired end sequencing	Cheddar	Core	Cow	Pasteurised	cheddar cheese made from pasteurised cow milk, sampled from the core	Meta-analysis of cheese microbiomes highlights contributions to multiple aspects of quality
Walsh et al. 2020	ERR3340774	TRUE	SAMEA5662715	NextSeq 500 paired end sequencing	Cheddar	Core	Cow	Pasteurised	cheddar cheese made from pasteurised cow milk, sampled from the core	Meta-analysis of cheese microbiomes highlights contributions to multiple aspects of quality
Walsh et al. 2020	ERR3340775	TRUE	SAMEA5662716	NextSeq 500 paired end sequencing	Tomme	Core	Goat	Pasteurised	tomme cheese made from pasteurised goat milk, sampled from the core	Meta-analysis of cheese microbiomes highlights contributions to multiple aspects of quality
Walsh et al. 2020	ERR3340776	TRUE	SAMEA5662717	NextSeq 500 paired end sequencing	Cheddar	Core	Cow	Pasteurised	cheddar cheese made from pasteurised cow milk, sampled from the core	Meta-analysis of cheese microbiomes highlights contributions to multiple aspects of quality
Walsh et al. 2020	ERR3340777	TRUE	SAMEA5662718	NextSeq 500 paired end sequencing	Blue	Core	Buffalo	Pasteurised	blue cheese cheese made from pasteurised buffalo milk, sampled from the core	Meta-analysis of cheese microbiomes highlights contributions to multiple aspects of quality
Walsh et al. 2020	ERR3340778	TRUE	SAMEA5662719	NextSeq 500 paired end sequencing	Stretched-curd	Core	Buffalo	Pasteurised	stretched-curd cheese cheese made from pasteurised buffalo milk, sampled from the core	Meta-analysis of cheese microbiomes highlights contributions to multiple aspects of quality
Walsh et al. 2020	ERR3340779	TRUE	SAMEA5662749	NextSeq 500 paired end sequencing	Hard	Core	Sheep	Raw	hard cheese cheese made from unpasteurised sheep milk, sampled from the core	Meta-analysis of cheese microbiomes highlights contributions to multiple aspects of quality
Walsh et al. 2020	ERR3340780	TRUE	SAMEA5662720	NextSeq 500 paired end sequencing	Stretched-curd	Core	Buffalo	Pasteurised	stretched-curd cheese cheese made from pasteurised buffalo milk, sampled from the core	Meta-analysis of cheese microbiomes highlights contributions to multiple aspects of quality
Walsh et al. 2020	ERR3340781	TRUE	SAMEA5662750	NextSeq 500 paired end sequencing	Smoked	Core	Cow	Raw	smoked cheese cheese made from unpasteurised cow milk, sampled from the core	Meta-analysis of cheese microbiomes highlights contributions to multiple aspects of quality
Walsh et al. 2020	ERR3340782	TRUE	SAMEA5662721	NextSeq 500 paired end sequencing	Mild	Core	Cow	Pasteurised	mild cheese made from pasteurised cow milk, sampled from the core	Meta-analysis of cheese microbiomes highlights contributions to multiple aspects of quality
Walsh et al. 2020	ERR3340783	FALSE	SAMEA5662751	NextSeq 500 paired end sequencing	Cheddar	Core	Cow	Raw	cheddar cheese made from unpasteurised cow milk, sampled from the core	Meta-analysis of cheese microbiomes highlights contributions to multiple aspects of quality
Walsh et al. 2020	ERR3340784	TRUE	SAMEA5662752	NextSeq 500 paired end sequencing	Tomme	Core	Cow	Raw	tomme cheese made from unpasteurised cow milk, sampled from the core	Meta-analysis of cheese microbiomes highlights contributions to multiple aspects of quality
Walsh et al. 2020	ERR3340785	TRUE	SAMEA5662753	NextSeq 500 paired end sequencing	Tomme	Core	Cow	Raw	tomme cheese made from unpasteurised cow milk, sampled from the core	Meta-analysis of cheese microbiomes highlights contributions to multiple aspects of quality
Walsh et al. 2020	ERR3340786	TRUE	SAMEA5662761	NextSeq 500 paired end sequencing	Brie	Core	NA	NA	brie, sampled from the core	Meta-analysis of cheese microbiomes highlights contributions to multiple aspects of quality
Walsh et al. 2020	ERR3340787	TRUE	SAMEA5662762	NextSeq 500 paired end sequencing	Smoked	Core	NA	NA	smoked cheese, sampled from the core	Meta-analysis of cheese microbiomes highlights contributions to multiple aspects of quality
Walsh et al. 2020	ERR3340788	FALSE	SAMEA5662763	NextSeq 500 paired end sequencing	Blue	Core	NA	NA	blue cheese, sampled from the core	Meta-analysis of cheese microbiomes highlights contributions to multiple aspects of quality
Walsh et al. 2020	ERR3340789	FALSE	SAMEA5662764	NextSeq 500 paired end sequencing	Cheddar	Core	NA	NA	cheddar, sampled from the core	Meta-analysis of cheese microbiomes highlights contributions to multiple aspects of quality
Walsh et al. 2020	ERR3340790	TRUE	SAMEA5662722	NextSeq 500 paired end sequencing	Cheddar	Core	Sheep	Pasteurised	cheddar cheese made from pasteurised sheep milk, sampled from the core	Meta-analysis of cheese microbiomes highlights contributions to multiple aspects of quality
Walsh et al. 2020	ERR3340791	FALSE	SAMEA5662765	NextSeq 500 paired end sequencing	Fresh	Core	NA	NA	fresh cheese, sampled from the core	Meta-analysis of cheese microbiomes highlights contributions to multiple aspects of quality
Walsh et al. 2020	ERR3340792	FALSE	SAMEA5662766	NextSeq 500 paired end sequencing	Fresh	Core	NA	NA	fresh cheese, sampled from the core	Meta-analysis of cheese microbiomes highlights contributions to multiple aspects of quality
Walsh et al. 2020	ERR3340793	TRUE	SAMEA5662767	NextSeq 500 paired end sequencing	Fresh	Core	NA	NA	fresh cheese, sampled from the core	Meta-analysis of cheese microbiomes highlights contributions to multiple aspects of quality
Walsh et al. 2020	ERR3340794	TRUE	SAMEA5662768	NextSeq 500 paired end sequencing	Tomme	Core	NA	NA	tomme, sampled from the core	Meta-analysis of cheese microbiomes highlights contributions to multiple aspects of quality
Walsh et al. 2020	ERR3340795	FALSE	SAMEA5662769	NextSeq 500 paired end sequencing	Feta	Core	NA	NA	feta, sampled from the core	Meta-analysis of cheese microbiomes highlights contributions to multiple aspects of quality
Walsh et al. 2020	ERR3340796	TRUE	SAMEA5662770	NextSeq 500 paired end sequencing	Cheddar	Core	NA	NA	cheddar, sampled from the core	Meta-analysis of cheese microbiomes highlights contributions to multiple aspects of quality
Walsh et al. 2020	ERR3340797	TRUE	SAMEA5662723	NextSeq 500 paired end sequencing	Cheddar	Core	Cow	Pasteurised	cheddar cheese made from pasteurised cow milk, sampled from the core	Meta-analysis of cheese microbiomes highlights contributions to multiple aspects of quality
Walsh et al. 2020	ERR3340798	TRUE	SAMEA5662724	NextSeq 500 paired end sequencing	Cheddar	Core	Cow	Pasteurised	cheddar cheese made from pasteurised cow milk, sampled from the core	Meta-analysis of cheese microbiomes highlights contributions to multiple aspects of quality
Walsh et al. 2020	ERR3340799	TRUE	SAMEA5662725	NextSeq 500 paired end sequencing	Feta	Core	Cow	Pasteurised	feta cheese made from pasteurised cow milk, sampled from the core	Meta-analysis of cheese microbiomes highlights contributions to multiple aspects of quality
Walsh et al. 2020	ERR3340800	TRUE	SAMEA5662726	NextSeq 500 paired end sequencing	Cheddar	Core	Cow	Pasteurised	cheddar cheese made from pasteurised cow milk, sampled from the core	Meta-analysis of cheese microbiomes highlights contributions to multiple aspects of quality
Swiss raclette	sample1	FALSE	NA		Raclette	core	Cow	Raw	NA
Swiss raclette	sample2	TRUE	NA		Raclette	core	Cow	Raw	NA
Swiss raclette	sample3	TRUE	NA		Raclette	core	Cow	Raw	NA
Swiss raclette	sample4	TRUE	NA		Raclette	core	Cow	Raw	NA
Swiss raclette	sample5	TRUE	NA		Raclette	core	Cow	Raw	NA
Swiss raclette	sample6	TRUE	NA		Raclette	core	Cow	Raw	NA
Swiss raclette	sample7	TRUE	NA		Raclette	core	Cow	Raw	NA
Swiss raclette	sample8	TRUE	NA		Raclette	core	Cow	Raw	NA
Pasolli et al. 2020	SRR11605259	TRUE	SAMN14677892	NextSeq 500 paired end sequencing	Yogurt	NA	NA	NA	NA	Large-scale genome-wide analysis links lactic acid bacteria from food with the gut microbiome
Pasolli et al. 2020	SRR11605260	TRUE	SAMN14677891	NextSeq 500 paired end sequencing	Yogurt	NA	NA	NA	NA	Large-scale genome-wide analysis links lactic acid bacteria from food with the gut microbiome
Pasolli et al. 2020	SRR11605261	TRUE	SAMN14677890	NextSeq 500 paired end sequencing	Yogurt	NA	NA	NA	NA	Large-scale genome-wide analysis links lactic acid bacteria from food with the gut microbiome
Pasolli et al. 2020	SRR11605262	TRUE	SAMN14677881	NextSeq 500 paired end sequencing	Dietary supplement	NA	NA	NA	NA	Large-scale genome-wide analysis links lactic acid bacteria from food with the gut microbiome
Pasolli et al. 2020	SRR11605263	TRUE	SAMN14677880	NextSeq 500 paired end sequencing	Dietary supplement	NA	NA	NA	NA	Large-scale genome-wide analysis links lactic acid bacteria from food with the gut microbiome
Pasolli et al. 2020	SRR11605264	TRUE	SAMN14677889	NextSeq 500 paired end sequencing	Yogurt	NA	NA	NA	NA	Large-scale genome-wide analysis links lactic acid bacteria from food with the gut microbiome
Pasolli et al. 2020	SRR11605265	TRUE	SAMN14677888	NextSeq 500 paired end sequencing	Yogurt	NA	NA	NA	NA	Large-scale genome-wide analysis links lactic acid bacteria from food with the gut microbiome
Pasolli et al. 2020	SRR11605266	TRUE	SAMN14677887	NextSeq 500 paired end sequencing	Yogurt	NA	NA	NA	NA	Large-scale genome-wide analysis links lactic acid bacteria from food with the gut microbiome
Pasolli et al. 2020	SRR11605267	TRUE	SAMN14677886	NextSeq 500 paired end sequencing	Yogurt	NA	NA	NA	NA	Large-scale genome-wide analysis links lactic acid bacteria from food with the gut microbiome
Pasolli et al. 2020	SRR11605268	TRUE	SAMN14677885	NextSeq 500 paired end sequencing	Yogurt	NA	NA	NA	NA	Large-scale genome-wide analysis links lactic acid bacteria from food with the gut microbiome
Pasolli et al. 2020	SRR11605269	TRUE	SAMN14677884	NextSeq 500 paired end sequencing	Yogurt	NA	NA	NA	NA	Large-scale genome-wide analysis links lactic acid bacteria from food with the gut microbiome
Pasolli et al. 2020	SRR11605270	TRUE	SAMN14677883	NextSeq 500 paired end sequencing	Dietary supplement	NA	NA	NA	NA	Large-scale genome-wide analysis links lactic acid bacteria from food with the gut microbiome
Pasolli et al. 2020	SRR11605271	TRUE	SAMN14677882	NextSeq 500 paired end sequencing	Dietary supplement	NA	NA	NA	NA	Large-scale genome-wide analysis links lactic acid bacteria from food with the gut microbiome
Pasolli et al. 2020	SRR11605272	TRUE	SAMN14677895	NextSeq 500 paired end sequencing	Yogurt	NA	NA	NA	NA	Large-scale genome-wide analysis links lactic acid bacteria from food with the gut microbiome
Pasolli et al. 2020	SRR11605273	TRUE	SAMN14677894	NextSeq 500 paired end sequencing	Yogurt	NA	NA	NA	NA	Large-scale genome-wide analysis links lactic acid bacteria from food with the gut microbiome
Pasolli et al. 2020	SRR11605274	FALSE	SAMN14677893	NextSeq 500 paired end sequencing	Yogurt	NA	NA	NA	NA	Large-scale genome-wide analysis links lactic acid bacteria from food with the gut microbiome
Pasolli et al. 2020	SRR2081070	TRUE	SAMN03771674	Illumina HiSeq 2000	Cotija	NA	Cow	NA	Cotija cheese is a Mexican dairy product of spontaneous fermentation with a particular sensorial profile and an indisputable microbiological quality	Large-scale genome-wide analysis links lactic acid bacteria from food with the gut microbiome
Lordan et al. 2019	ERR2982964	FALSE	SAMEA5147632	Illumina MiSeq paired-end sequencing	Crottin cheese	NA	Goat	NA	Crottin cheese	The antithrombotic properties of raw and pasteurised goat milk and cheeses
Lordan et al. 2019	ERR2982965	FALSE	SAMEA5147633	Illumina MiSeq paired-end sequencing	Soft cheese	NA	Goat	Pasteurised	NA	The antithrombotic properties of raw and pasteurised goat milk and cheeses
Lordan et al. 2019	ERR2982966	FALSE	SAMEA5147634	Illumina MiSeq paired-end sequencing	Goat milk	NA	Goat	Pasteurised	NA	The antithrombotic properties of raw and pasteurised goat milk and cheeses
Lordan et al. 2019	ERR2982967	FALSE	SAMEA5147635	Illumina MiSeq paired-end sequencing	Goat milk	NA	Goat	Raw	NA	The antithrombotic properties of raw and pasteurised goat milk and cheeses
Lordan et al. 2019	ERR2982968	TRUE	SAMEA5147636	Illumina MiSeq paired-end sequencing	NA	NA	Goat	NA	Pasteurised Log	The antithrombotic properties of raw and pasteurised goat milk and cheeses
Lordan et al. 2019	ERR2982969	TRUE	SAMEA5147637	Illumina MiSeq paired-end sequencing	NA	NA	Goat	NA	Raw Log	The antithrombotic properties of raw and pasteurised goat milk and cheeses
Duru et al. 2018	ERR2226381	FALSE	SAMEA104443155	Illumina MiSeq	NA	NA	NA	NA	Cheese Metagenome	Metagenomic and Metatranscriptomic Analysis of the Microbial Community in Swiss-type Maasdam Cheese During Ripening
Duru et al. 2018	ERR2226382	FALSE	SAMEA104443156	Illumina MiSeq	NA	NA	NA	NA	Cheese Metagenome	Metagenomic and Metatranscriptomic Analysis of the Microbial Community in Swiss-type Maasdam Cheese During Ripening
Duru et al. 2018	ERR2226383	FALSE	SAMEA104443157	Illumina MiSeq	NA	NA	NA	NA	Cheese Metagenome	Metagenomic and Metatranscriptomic Analysis of the Microbial Community in Swiss-type Maasdam Cheese During Ripening
Duru et al. 2018	ERR2226384	FALSE	SAMEA104443158	Illumina MiSeq	NA	NA	NA	NA	Cheese Metagenome	Metagenomic and Metatranscriptomic Analysis of the Microbial Community in Swiss-type Maasdam Cheese During Ripening
Duru et al. 2018	ERR2226385	FALSE	SAMEA104443159	Illumina MiSeq	NA	NA	NA	NA	Cheese Metagenome	Metagenomic and Metatranscriptomic Analysis of the Microbial Community in Swiss-type Maasdam Cheese During Ripening
Duru et al. 2018	ERR2226386	FALSE	SAMEA104443160	Illumina MiSeq	NA	NA	NA	NA	Cheese Metagenome	Metagenomic and Metatranscriptomic Analysis of the Microbial Community in Swiss-type Maasdam Cheese During Ripening
Cheese starter cultures	24h_101_20	TRUE	NA		Emmentaler	core	Cow	Pasteurised	NA
Cheese starter cultures	24h_105_20	TRUE	NA		Emmentaler	core	Cow	Pasteurised	NA
Cheese starter cultures	24h_115_20	TRUE	NA		Emmentaler	core	Cow	Pasteurised	NA
Cheese starter cultures	24h_124_20	TRUE	NA		Emmentaler	core	Cow	Pasteurised	NA
Cheese starter cultures	24h_150_20	TRUE	NA		Emmentaler	core	Cow	Pasteurised	NA
Cheese starter cultures	24h_190_20	TRUE	NA		Emmentaler	core	Cow	Pasteurised	NA
Cheese starter cultures	24h_203_20	TRUE	NA		Gruyere	core	Cow	Pasteurised	NA
Cheese starter cultures	24h_280_20	TRUE	NA		Gruyere	core	Cow	Pasteurised	NA
Cheese starter cultures	24h_302_20	TRUE	NA		Sbrinz	core	Cow	Pasteurised	NA
Cheese starter cultures	24h_305_20	TRUE	NA		Sbrinz	core	Cow	Pasteurised	NA
Cheese starter cultures	C_202_18_01	TRUE	NA		Gruyere	core	Cow	Pasteurised	NA
Cheese starter cultures	C_202_18_02	TRUE	NA		Gruyere	core	Cow	Pasteurised	NA
Cheese starter cultures	FSK_101_75	TRUE	NA		Emmentaler	core	Cow	Pasteurised	NA
Cheese starter cultures	FSK_105_75	TRUE	NA		Emmentaler	core	Cow	Pasteurised	NA
Cheese starter cultures	FSK_105_76_4_6	TRUE	NA		Emmentaler	core	Cow	Pasteurised	NA
Cheese starter cultures	FSK_124_75_4	TRUE	NA		Emmentaler	core	Cow	Pasteurised	NA
Cheese starter cultures	FSK_305_76	TRUE	NA		Sbrinz	core	Cow	Pasteurised	NA
Cheese starter cultures	Lyo_101_02_7	TRUE	NA		Emmentaler	core	Cow	Pasteurised	NA
Cheese starter cultures	Lyo_101_10_2	TRUE	NA		Emmentaler	core	Cow	Pasteurised	NA
Cheese starter cultures	Lyo_101_16	TRUE	NA		Emmentaler	core	Cow	Pasteurised	NA
Cheese starter cultures	Lyo_101_76_4_7	TRUE	NA		Emmentaler	core	Cow	Pasteurised	NA
Cheese starter cultures	Lyo_101_77	TRUE	NA		Emmentaler	core	Cow	Pasteurised	NA
Cheese starter cultures	Lyo_105_11_5	TRUE	NA		Emmentaler	core	Cow	Pasteurised	NA
Cheese starter cultures	Lyo_105_76_1	TRUE	NA		Emmentaler	core	Cow	Pasteurised	NA
Cheese starter cultures	Lyo_105_76_2	TRUE	NA		Emmentaler	core	Cow	Pasteurised	NA
Cheese starter cultures	Lyo_105_76_3_31	TRUE	NA		Emmentaler	core	Cow	Pasteurised	NA
Cheese starter cultures	Lyo_105_76_4_1	TRUE	NA		Emmentaler	core	Cow	Pasteurised	NA
Cheese starter cultures	Lyo_105_76_4_2	TRUE	NA		Emmentaler	core	Cow	Pasteurised	NA
Cheese starter cultures	Lyo_105_76_5_11	TRUE	NA		Emmentaler	core	Cow	Pasteurised	NA
Cheese starter cultures	Lyo_105_76_5_12	TRUE	NA		Emmentaler	core	Cow	Pasteurised	NA
Cheese starter cultures	Lyo_105_76_5_13	TRUE	NA		Emmentaler	core	Cow	Pasteurised	NA
Cheese starter cultures	Lyo_115_09	TRUE	NA		Emmentaler	core	Cow	Pasteurised	NA
Cheese starter cultures	Lyo_124_08	TRUE	NA		Emmentaler	core	Cow	Pasteurised	NA
Cheese starter cultures	Lyo_150_11_3_11	TRUE	NA		Emmentaler	core	Cow	Pasteurised	NA
Cheese starter cultures	Lyo_150_14_10	TRUE	NA		Emmentaler	core	Cow	Pasteurised	NA
Cheese starter cultures	Lyo_150_18	TRUE	NA		Emmentaler	core	Cow	Pasteurised	NA
Cheese starter cultures	Lyo_150_76_11	TRUE	NA		Emmentaler	core	Cow	Pasteurised	NA
Cheese starter cultures	Lyo_150_76_4	TRUE	NA		Emmentaler	core	Cow	Pasteurised	NA
Cheese starter cultures	Lyo_190_17	TRUE	NA		Emmentaler	core	Cow	Pasteurised	NA
Cheese starter cultures	Lyo_190_95_3	TRUE	NA		Emmentaler	core	Cow	Pasteurised	NA
Cheese starter cultures	Lyo_202_12	TRUE	NA		Gruyere	core	Cow	Pasteurised	NA
Cheese starter cultures	Lyo_202_14	TRUE	NA		Gruyere	core	Cow	Pasteurised	NA
Cheese starter cultures	Lyo_202_96	TRUE	NA		Gruyere	core	Cow	Pasteurised	NA
Cheese starter cultures	Lyo_203_16	TRUE	NA		Gruyere	core	Cow	Pasteurised	NA
Cheese starter cultures	Lyo_203_77	TRUE	NA		Gruyere	core	Cow	Pasteurised	NA
Cheese starter cultures	Lyo_203_96_1	TRUE	NA		Gruyere	core	Cow	Pasteurised	NA
Cheese starter cultures	Lyo_280_16	TRUE	NA		Gruyere	core	Cow	Pasteurised	NA
Cheese starter cultures	Lyo_280_16_4	TRUE	NA		Gruyere	core	Cow	Pasteurised	NA
Cheese starter cultures	Lyo_302_13	TRUE	NA		Sbrinz	core	Cow	Pasteurised	NA
Cheese starter cultures	Lyo_305_17	TRUE	NA		Sbrinz	core	Cow	Pasteurised	NA
Cheese starter cultures	Lyo_305_96_1	FALSE	NA		Sbrinz	core	Cow	Pasteurised	NA
Cheese starter cultures	M17x_101_20	TRUE	NA		Emmentaler	core	Cow	Pasteurised	NA
Cheese starter cultures	M17X_105_20	TRUE	NA		Emmentaler	core	Cow	Pasteurised	NA
Cheese starter cultures	M17X_115_20	TRUE	NA		Emmentaler	core	Cow	Pasteurised	NA
Cheese starter cultures	M17X_124_20	TRUE	NA		Emmentaler	core	Cow	Pasteurised	NA
Cheese starter cultures	M17x_150_20	TRUE	NA		Emmentaler	core	Cow	Pasteurised	NA
Cheese starter cultures	M17x_190_20	TRUE	NA		Emmentaler	core	Cow	Pasteurised	NA
Cheese starter cultures	M17x_202_20	TRUE	NA		Gruyere	core	Cow	Pasteurised	NA
Cheese starter cultures	M17x_203_20	TRUE	NA		Gruyere	core	Cow	Pasteurised	NA
Cheese starter cultures	M17x_280_20	TRUE	NA		Gruyere	core	Cow	Pasteurised	NA
Cheese starter cultures	M17x_302_20	TRUE	NA		Sbrinz	core	Cow	Pasteurised	NA
Cheese starter cultures	M17x_305_20	TRUE	NA		Sbrinz	core	Cow	Pasteurised	NA
Cheese starter cultures	S_202_14	TRUE	NA		Gruyere	core	Cow	Pasteurised	NA
Cheese starter cultures	S_202_18	TRUE	NA		Gruyere	core	Cow	Pasteurised	NA
Cheese starter cultures	Therm_101_20	TRUE	NA		Emmentaler	core	Cow	Pasteurised	NA
Cheese starter cultures	Therm_105_20	TRUE	NA		Emmentaler	core	Cow	Pasteurised	NA
Cheese starter cultures	Therm_115_20	TRUE	NA		Emmentaler	core	Cow	Pasteurised	NA
Cheese starter cultures	Therm_124_20	TRUE	NA		Emmentaler	core	Cow	Pasteurised	NA
Cheese starter cultures	Therm_150_20	TRUE	NA		Emmentaler	core	Cow	Pasteurised	NA
Cheese starter cultures	Therm_190_20	TRUE	NA		Emmentaler	core	Cow	Pasteurised	NA
Cheese starter cultures	Therm_203_20	TRUE	NA		Gruyere	core	Cow	Pasteurised	NA
Cheese starter cultures	Therm_280_20	TRUE	NA		Gruyere	core	Cow	Pasteurised	NA
Cheese starter cultures	Therm_302_20	TRUE	NA		Sbrinz	core	Cow	Pasteurised	NA
Cheese starter cultures	Therm_305_20	TRUE	NA		Sbrinz	core	Cow	Pasteurised	NA
Cheese starter cultures	Vers_101_20	TRUE	NA		Emmentaler	core	Cow	Pasteurised	NA
Cheese starter cultures	Vers_105_20	TRUE	NA		Emmentaler	core	Cow	Pasteurised	NA
Cheese starter cultures	Vers_115_20	TRUE	NA		Emmentaler	core	Cow	Pasteurised	NA
Cheese starter cultures	Vers_124_20	TRUE	NA		Emmentaler	core	Cow	Pasteurised	NA
Cheese starter cultures	Vers_150_20	TRUE	NA		Emmentaler	core	Cow	Pasteurised	NA
Cheese starter cultures	Vers_190_20	TRUE	NA		Emmentaler	core	Cow	Pasteurised	NA
Cheese starter cultures	Vers_203_20	TRUE	NA		Gruyere	core	Cow	Pasteurised	NA
Cheese starter cultures	Vers_280_20	TRUE	NA		Gruyere	core	Cow	Pasteurised	NA
Cheese starter cultures	Vers_302_20	TRUE	NA		Sbrinz	core	Cow	Pasteurised	NA
Cheese starter cultures	Vers_305_20	TRUE	NA		Sbrinz	core	Cow	Pasteurised	NA
Cheese starter cultures	ws_101_19	TRUE	NA		Emmentaler	core	Cow	Pasteurised	NA
Cheese starter cultures	Ws_105_19	FALSE	NA		Emmentaler	core	Cow	Pasteurised	NA
Cheese starter cultures	Ws_115_19	FALSE	NA		Emmentaler	core	Cow	Pasteurised	NA
Cheese starter cultures	Ws_124_19	TRUE	NA		Emmentaler	core	Cow	Pasteurised	NA
Cheese starter cultures	Ws_150_19	TRUE	NA		Emmentaler	core	Cow	Pasteurised	NA
Cheese starter cultures	Ws_190_19	TRUE	NA		Emmentaler	core	Cow	Pasteurised	NA
Cheese starter cultures	Ws_202_18	TRUE	NA		Gruyere	core	Cow	Pasteurised	NA
Cheese starter cultures	Ws_203_19	TRUE	NA		Gruyere	core	Cow	Pasteurised	NA
Cheese starter cultures	Ws_280_19	TRUE	NA		Gruyere	core	Cow	Pasteurised	NA
Cheese starter cultures	Ws_302_19	TRUE	NA		Sbrinz	core	Cow	Pasteurised	NA
Cheese starter cultures	Ws_305_19	TRUE	NA		Sbrinz	core	Cow	Pasteurised	NA
