# Supplementary material for: Extensive diversity and rapid turnover of phage defense repertoires in cheese-associated bacterial communities
Source: Microbiome. 2022 Aug 27;10:137. doi: 10.1186/s40168-022-01328-6 (PMC9419375; doi:10.1186/s40168-022-01328-6)
Supplement: Supplementary file 3 — Additional file 2: Table S2. Sample description of 16S community analysis. [file 40168_2022_1328_MOESM2_ESM.xlsx]

## Sheet: samples_16s_community
sample_name	method	studyId.x	studyId.y	sampleId	label_1	label_3	llabel	s_type	n_reads	n_reads2	n_issues	foodId	description	L1	L4	L6	nature	process	spoilage	target1	target2	biosample	SRA_sample	SRA_run
C1_M_C	16S	De Filippis el al; 2014	ST3	54	SA54	C1_M_C_A02QJ	A02QJinfd	Sample	5760	5760	-1	A02QJ	Mozzarella, high-moisture, water buffalo milk, curd	Milk and dairy products	Mozzarella	Mozzarella	Intermediate	None	Fermented	16S_DNA	V1-V3	NA	NA	NA
C1.S	16S	Ercolini el al; 2012	ST4	104	SA104	C1.S_A02QJ	A02QJinfd	Sample	10455	10455	-1	A02QJ	Mozzarella, high-moisture, water buffalo milk, curd	Milk and dairy products	Mozzarella	Mozzarella	Intermediate	None	Fermented	16S_DNA	V1-V3	NA	NA	NA
C10_M_S	16S	De Filippis el al; 2014	ST3	55	SA55	C10_M_S_A02QJ	A02QJinfd	Sample	4913	4913	-1	A02QJ	Mozzarella, high-moisture, water buffalo milk, curd	Milk and dairy products	Mozzarella	Mozzarella	Intermediate	None	Fermented	16S_DNA	V1-V3	NA	NA	NA
C11_M_S	16S	De Filippis el al; 2014	ST3	56	SA56	C11_M_S_A02QJ	A02QJinfd	Sample	4850	4850	-1	A02QJ	Mozzarella, high-moisture, water buffalo milk, curd	Milk and dairy products	Mozzarella	Mozzarella	Intermediate	None	Fermented	16S_DNA	V1-V3	NA	NA	NA
C12_M_C	16S	De Filippis el al; 2014	ST3	57	SA57	C12_M_C_A02QJ	A02QJinfd	Sample	11888	11888	-1	A02QJ	Mozzarella, high-moisture, water buffalo milk, curd	Milk and dairy products	Mozzarella	Mozzarella	Intermediate	None	Fermented	16S_DNA	V1-V3	NA	NA	NA
C2_M_C	16S	De Filippis el al; 2014	ST3	58	SA58	C2_M_C_A02QJ	A02QJinfd	Sample	4806	4806	-1	A02QJ	Mozzarella, high-moisture, water buffalo milk, curd	Milk and dairy products	Mozzarella	Mozzarella	Intermediate	None	Fermented	16S_DNA	V1-V3	NA	NA	NA
C2.C	16S	Ercolini el al; 2012	ST4	105	SA105	C2.C_A02QJ	A02QJinfd	Sample	4510	4510	-1	A02QJ	Mozzarella, high-moisture, water buffalo milk, curd	Milk and dairy products	Mozzarella	Mozzarella	Intermediate	None	Fermented	16S_DNA	V1-V3	NA	NA	NA
C3_M_C	16S	De Filippis el al; 2014	ST3	59	SA59	C3_M_C_A02QJ	A02QJinfd	Sample	3241	3241	-1	A02QJ	Mozzarella, high-moisture, water buffalo milk, curd	Milk and dairy products	Mozzarella	Mozzarella	Intermediate	None	Fermented	16S_DNA	V1-V3	NA	NA	NA
C4_M_C	16S	De Filippis el al; 2014	ST3	60	SA60	C4_M_C_A02QJ	A02QJinfd	Sample	4581	4581	-1	A02QJ	Mozzarella, high-moisture, water buffalo milk, curd	Milk and dairy products	Mozzarella	Mozzarella	Intermediate	None	Fermented	16S_DNA	V1-V3	NA	NA	NA
C5_M_C	16S	De Filippis el al; 2014	ST3	61	SA61	C5_M_C_A02QJ	A02QJinfd	Sample	4211	4211	-1	A02QJ	Mozzarella, high-moisture, water buffalo milk, curd	Milk and dairy products	Mozzarella	Mozzarella	Intermediate	None	Fermented	16S_DNA	V1-V3	NA	NA	NA
C6_M_S	16S	De Filippis el al; 2014	ST3	62	SA62	C6_M_S_A02QJ	A02QJinfd	Sample	7600	7600	-1	A02QJ	Mozzarella, high-moisture, water buffalo milk, curd	Milk and dairy products	Mozzarella	Mozzarella	Intermediate	None	Fermented	16S_DNA	V1-V3	NA	NA	NA
C7_M_S	16S	De Filippis el al; 2014	ST3	63	SA63	C7_M_S_A02QJ	A02QJinfd	Sample	4598	4598	-1	A02QJ	Mozzarella, high-moisture, water buffalo milk, curd	Milk and dairy products	Mozzarella	Mozzarella	Intermediate	None	Fermented	16S_DNA	V1-V3	NA	NA	NA
C8_M_S	16S	De Filippis el al; 2014	ST3	64	SA64	C8_M_S_A02QJ	A02QJinfd	Sample	4544	4544	-1	A02QJ	Mozzarella, high-moisture, water buffalo milk, curd	Milk and dairy products	Mozzarella	Mozzarella	Intermediate	None	Fermented	16S_DNA	V1-V3	NA	NA	NA
C9_M_S	16S	De Filippis el al; 2014	ST3	65	SA65	C9_M_S_A02QJ	A02QJinfd	Sample	4678	4678	-1	A02QJ	Mozzarella, high-moisture, water buffalo milk, curd	Milk and dairy products	Mozzarella	Mozzarella	Intermediate	None	Fermented	16S_DNA	V1-V3	NA	NA	NA
Cheese.postbrining.1	16S	De Pasquale el al; 2014a	ST6	162	SA162	Cheese.postbrining.1_A02YH	A02YHinfr	Sample	5001	5001	-1	A02YH	Cheese, Canestrato Pugliese, during production	Milk and dairy products	Firm - ripened cheeses	Cheese, canestrato pugliese	Intermediate	None	Fermented	16S_RNA	V1-V3	NA	NA	NA
Cheese.postbrining.2	16S	De Pasquale el al; 2014a	ST6	163	SA163	Cheese.postbrining.2_A02YH	A02YHinfr	Sample	5001	5001	-1	A02YH	Cheese, Canestrato Pugliese, during production	Milk and dairy products	Firm - ripened cheeses	Cheese, canestrato pugliese	Intermediate	None	Fermented	16S_RNA	V1-V3	NA	NA	NA
Cheese15d.1	16S	De Pasquale el al; 2014a	ST6	164	SA164	Cheese15d.1_A02YH	A02YHinfr	Sample	9357	9357	-1	A02YH	Cheese, Canestrato Pugliese, during production	Milk and dairy products	Firm - ripened cheeses	Cheese, canestrato pugliese	Intermediate	None	Fermented	16S_RNA	V1-V3	NA	NA	NA
Cheese25d.2	16S	De Pasquale el al; 2014a	ST6	165	SA165	Cheese25d.2_A02YH	A02YHinfr	Sample	NA	3227	-1	A02YH	Cheese, Canestrato Pugliese, during production	Milk and dairy products	Firm - ripened cheeses	Cheese, canestrato pugliese	Intermediate	None	Fermented	16S_RNA	V1-V3	NA	NA	NA
Cheese30d.1	16S	De Pasquale el al; 2014a	ST6	166	SA166	Cheese30d.1_A02YH	A02YHinfr	Sample	8945	8945	-1	A02YH	Cheese, Canestrato Pugliese, during production	Milk and dairy products	Firm - ripened cheeses	Cheese, canestrato pugliese	Intermediate	None	Fermented	16S_RNA	V1-V3	NA	NA	NA
Cheese30d.2	16S	De Pasquale el al; 2014a	ST6	167	SA167	Cheese30d.2_A02YH	A02YHinfr	Sample	8945	8945	-1	A02YH	Cheese, Canestrato Pugliese, during production	Milk and dairy products	Firm - ripened cheeses	Cheese, canestrato pugliese	Intermediate	None	Fermented	16S_RNA	V1-V3	NA	NA	NA
Cheese3d.1	16S	De Pasquale el al; 2014a	ST6	168	SA168	Cheese3d.1_A02YH	A02YHinfr	Sample	2206	2206	-1	A02YH	Cheese, Canestrato Pugliese, during production	Milk and dairy products	Firm - ripened cheeses	Cheese, canestrato pugliese	Intermediate	None	Fermented	16S_RNA	V1-V3	NA	NA	NA
Cheese3d.2	16S	De Pasquale el al; 2014a	ST6	169	SA169	Cheese3d.2_A02YH	A02YHinfr	Sample	2206	2206	-1	A02YH	Cheese, Canestrato Pugliese, during production	Milk and dairy products	Firm - ripened cheeses	Cheese, canestrato pugliese	Intermediate	None	Fermented	16S_RNA	V1-V3	NA	NA	NA
Cheese45d.1	16S	De Pasquale el al; 2014a	ST6	170	SA170	Cheese45d.1_A02YH	A02YHinfr	Sample	3687	3687	-1	A02YH	Cheese, Canestrato Pugliese, during production	Milk and dairy products	Firm - ripened cheeses	Cheese, canestrato pugliese	Intermediate	None	Fermented	16S_RNA	V1-V3	NA	NA	NA
Cheese45d.2	16S	De Pasquale el al; 2014a	ST6	171	SA171	Cheese45d.2_A02YH	A02YHinfr	Sample	3687	3687	-1	A02YH	Cheese, Canestrato Pugliese, during production	Milk and dairy products	Firm - ripened cheeses	Cheese, canestrato pugliese	Intermediate	None	Fermented	16S_RNA	V1-V3	NA	NA	NA
Cheese60d.1	16S	De Pasquale el al; 2014a	ST6	172	SA172	Cheese60d.1_A02YH	A02YHfnfr	Sample	7843	7843	-1	A02YH	Cheese, Canestrato Pugliese	Milk and dairy products	Firm - ripened cheeses	Cheese, canestrato pugliese	Finished	None	Fermented	16S_RNA	V1-V3	NA	NA	NA
Cheese60d.2	16S	De Pasquale el al; 2014a	ST6	173	SA173	Cheese60d.2_A02YH	A02YHfnfr	Sample	7843	7843	-1	A02YH	Cheese, Canestrato Pugliese	Milk and dairy products	Firm - ripened cheeses	Cheese, canestrato pugliese	Finished	None	Fermented	16S_RNA	V1-V3	NA	NA	NA
Cheese75d.1	16S	De Pasquale el al; 2014a	ST6	174	SA174	Cheese75d.1_A02YH	A02YHfnfr	Sample	7965	7965	-1	A02YH	Cheese, Canestrato Pugliese	Milk and dairy products	Firm - ripened cheeses	Cheese, canestrato pugliese	Finished	None	Fermented	16S_RNA	V1-V3	NA	NA	NA
Cheese75d.2	16S	De Pasquale el al; 2014a	ST6	175	SA175	Cheese75d.2_A02YH	A02YHfnfr	Sample	7965	7965	-1	A02YH	Cheese, Canestrato Pugliese	Milk and dairy products	Firm - ripened cheeses	Cheese, canestrato pugliese	Finished	None	Fermented	16S_RNA	V1-V3	NA	NA	NA
Cheese7d.1	16S	De Pasquale el al; 2014a	ST6	176	SA176	Cheese7d.1_A02YH	A02YHfnfr	Sample	6334	6334	-1	A02YH	Cheese, Canestrato Pugliese, during production	Milk and dairy products	Firm - ripened cheeses	Cheese, canestrato pugliese	Finished	None	Fermented	16S_RNA	V1-V3	NA	NA	NA
Cheese7d.2	16S	De Pasquale el al; 2014a	ST6	177	SA177	Cheese7d.2_A02YH	A02YHfnfr	Sample	6334	6334	-1	A02YH	Cheese, Canestrato Pugliese, during production	Milk and dairy products	Firm - ripened cheeses	Cheese, canestrato pugliese	Finished	None	Fermented	16S_RNA	V1-V3	NA	NA	NA
Cheese90d.1	16S	De Pasquale el al; 2014a	ST6	178	SA178	Cheese90d.1_A02YH	A02YHfnfr	Sample	6304	6304	-1	A02YH	Cheese, Canestrato Pugliese	Milk and dairy products	Firm - ripened cheeses	Cheese, canestrato pugliese	Finished	None	Fermented	16S_RNA	V1-V3	NA	NA	NA
Cheese90d.2	16S	De Pasquale el al; 2014a	ST6	179	SA179	Cheese90d.2_A02YH	A02YHfnfr	Sample	6304	6304	-1	A02YH	Cheese, Canestrato Pugliese	Milk and dairy products	Firm - ripened cheeses	Cheese, canestrato pugliese	Finished	None	Fermented	16S_RNA	V1-V3	NA	NA	NA
CPcheese15d	16S	De Pasquale el al; 2014b	ST7	184	SA184	CPcheese15d_A02ZL	A02ZLimfr	Sample	8362	8362	-1	A02ZL	Cheese, Caciocavallo, during production	Milk and dairy products	Firm - ripened cheeses	Cheese, caciocavallo	Intermediate	Mild	Fermented	16S_RNA	V1-V3	NA	NA	NA
CPcheese30d	16S	De Pasquale el al; 2014b	ST7	185	SA185	CPcheese30d_A02ZL	A02ZLimfr	Sample	7665	7665	-1	A02ZL	Cheese, Caciocavallo	Milk and dairy products	Firm - ripened cheeses	Cheese, caciocavallo	Intermediate	Mild	Fermented	16S_RNA	V1-V3	NA	NA	NA
CPcheese3d	16S	De Pasquale el al; 2014b	ST7	186	SA186	CPcheese3d_A02ZL	A02ZLimfr	Sample	7108	7108	-1	A02ZL	Cheese, Caciocavallo, during production	Milk and dairy products	Firm - ripened cheeses	Cheese, caciocavallo	Intermediate	Mild	Fermented	16S_RNA	V1-V3	NA	NA	NA
CPcheese45d	16S	De Pasquale el al; 2014b	ST7	187	SA187	CPcheese45d_A02ZL	A02ZLfmfr	Sample	5704	5704	-1	A02ZL	Cheese, Caciocavallo	Milk and dairy products	Firm - ripened cheeses	Cheese, caciocavallo	Finished	Mild	Fermented	16S_RNA	V1-V3	NA	NA	NA
CPcheese60d	16S	De Pasquale el al; 2014b	ST7	188	SA188	CPcheese60d_A02ZL	A02ZLfmfr	Sample	5418	5418	-1	A02ZL	Cheese, Caciocavallo	Milk and dairy products	Firm - ripened cheeses	Cheese, caciocavallo	Finished	Mild	Fermented	16S_RNA	V1-V3	NA	NA	NA
CPcheese75d	16S	De Pasquale el al; 2014b	ST7	189	SA189	CPcheese75d_A02ZL	A02ZLfmfr	Sample	8943	8943	-1	A02ZL	Cheese, Caciocavallo	Milk and dairy products	Firm - ripened cheeses	Cheese, caciocavallo	Finished	Mild	Fermented	16S_RNA	V1-V3	NA	NA	NA
CPcheese7d	16S	De Pasquale el al; 2014b	ST7	190	SA190	CPcheese7d_A02ZL	A02ZLimfr	Sample	5672	5672	-1	A02ZL	Cheese, Caciocavallo, during production	Milk and dairy products	Firm - ripened cheeses	Cheese, caciocavallo	Intermediate	Mild	Fermented	16S_RNA	V1-V3	NA	NA	NA
CPcheese90d	16S	De Pasquale el al; 2014b	ST7	191	SA191	CPcheese90d_A02ZL	A02ZLfmfr	Sample	7592	7592	-1	A02ZL	Cheese, Caciocavallo	Milk and dairy products	Firm - ripened cheeses	Cheese, caciocavallo	Finished	Mild	Fermented	16S_RNA	V1-V3	NA	NA	NA
CPcheesebrin	16S	De Pasquale el al; 2014b	ST7	192	SA192	CPcheesebrin_A02ZL	A02ZLimfr	Sample	15259	15259	-1	A02ZL	Cheese, Caciocavallo, during production	Milk and dairy products	Firm - ripened cheeses	Cheese, caciocavallo	Intermediate	Mild	Fermented	16S_RNA	V1-V3	NA	NA	NA
CPcurdcoag	16S	De Pasquale el al; 2014b	ST7	193	SA193	CPcurdcoag_A02ZL	A02ZLimfr	Sample	6265	6265	-1	A02ZL	Cheese, Caciocavallo, during production	Milk and dairy products	Firm - ripened cheeses	Cheese, caciocavallo	Intermediate	Mild	Fermented	16S_RNA	V1-V3	NA	NA	NA
CPcurdinc	16S	De Pasquale el al; 2014b	ST7	194	SA194	CPcurdinc_A02ZL	A02ZLimfr	Sample	7560	7560	-1	A02ZL	Cheese, Caciocavallo, during production	Milk and dairy products	Firm - ripened cheeses	Cheese, caciocavallo	Intermediate	Mild	Fermented	16S_RNA	V1-V3	NA	NA	NA
CPcurdstretch	16S	De Pasquale el al; 2014b	ST7	195	SA195	CPcurdstretch_A02ZL	A02ZLimfr	Sample	7724	7724	-1	A02ZL	Cheese, Caciocavallo, during production	Milk and dairy products	Firm - ripened cheeses	Cheese, caciocavallo	Intermediate	Mild	Fermented	16S_RNA	V1-V3	NA	NA	NA
CSDAfterMoulding	16S	De Filippis el al; 2016	ST10	263	SA263	CSDAfterMoulding_A02ZL	A02ZLimfd	Sample	2922	2922	-1	A02ZL	Cheese, Caciocavallo, during production	Milk and dairy products	Firm - ripened cheeses	Cheese, caciocavallo	Intermediate	Mild	Fermented	16S_DNA	V1-V3	NA	NA	NA
CSDCurd	16S	De Filippis el al; 2016	ST10	264	SA264	CSDCurd_A02ZL	A02ZLinfd	Sample	3939	3939	-1	A02ZL	Cheese, Caciocavallo, during production	Milk and dairy products	Firm - ripened cheeses	Cheese, caciocavallo	Intermediate	None	Fermented	16S_DNA	V1-V3	NA	NA	NA
CSDT0core	16S	De Filippis el al; 2016	ST10	267	SA267	CSDT0core_A02ZL	A02ZLimfd	Sample	3903	3903	-1	A02ZL	Cheese, Caciocavallo, during production	Milk and dairy products	Firm - ripened cheeses	Cheese, caciocavallo	Intermediate	Mild	Fermented	16S_DNA	V1-V3	NA	NA	NA
CSDT0rind	16S	De Filippis el al; 2016	ST10	268	SA268	CSDT0rind_A02ZL	A02ZLimfd	Sample	4422	4422	-1	A02ZL	Cheese, Caciocavallo, during production	Milk and dairy products	Firm - ripened cheeses	Cheese, caciocavallo	Intermediate	Mild	Fermented	16S_DNA	V1-V3	NA	NA	NA
CSDT10coreA	16S	De Filippis el al; 2016	ST10	269	SA269	CSDT10coreA_A02ZL	A02ZLimfd	Sample	3838	3838	-1	A02ZL	Cheese, Caciocavallo, during production	Milk and dairy products	Firm - ripened cheeses	Cheese, caciocavallo	Intermediate	Mild	Fermented	16S_DNA	V1-V3	NA	NA	NA
CSDT10coreAI	16S	De Filippis el al; 2016	ST10	270	SA270	CSDT10coreAI_A02ZL	A02ZLimfd	Sample	4932	4932	-1	A02ZL	Cheese, Caciocavallo, during production	Milk and dairy products	Firm - ripened cheeses	Cheese, caciocavallo	Intermediate	Mild	Fermented	16S_DNA	V1-V3	NA	NA	NA
CSDT10coreBI	16S	De Filippis el al; 2016	ST10	271	SA271	CSDT10coreBI_A02ZL	A02ZLimfd	Sample	3906	3906	-1	A02ZL	Cheese, Caciocavallo, during production	Milk and dairy products	Firm - ripened cheeses	Cheese, caciocavallo	Intermediate	Mild	Fermented	16S_DNA	V1-V3	NA	NA	NA
CSDT10coreC	16S	De Filippis el al; 2016	ST10	272	SA272	CSDT10coreC_A02ZL	A02ZLimfd	Sample	2817	2817	-1	A02ZL	Cheese, Caciocavallo, during production	Milk and dairy products	Firm - ripened cheeses	Cheese, caciocavallo	Intermediate	Mild	Fermented	16S_DNA	V1-V3	NA	NA	NA
CSDt10coreCI	16S	De Filippis el al; 2016	ST10	273	SA273	CSDt10coreCI_A02ZL	A02ZLimfd	Sample	NA	3227	-1	A02ZL	Cheese, Caciocavallo, during production	Milk and dairy products	Firm - ripened cheeses	Cheese, caciocavallo	Intermediate	Mild	Fermented	16S_DNA	V1-V3	NA	NA	NA
CSDT10rindA	16S	De Filippis el al; 2016	ST10	274	SA274	CSDT10rindA_A02ZL	A02ZLimfd	Sample	4881	4881	-1	A02ZL	Cheese, Caciocavallo, during production	Milk and dairy products	Firm - ripened cheeses	Cheese, caciocavallo	Intermediate	Mild	Fermented	16S_DNA	V1-V3	NA	NA	NA
CSDT10rindAI	16S	De Filippis el al; 2016	ST10	275	SA275	CSDT10rindAI_A02ZL	A02ZLimfd	Sample	4594	4594	-1	A02ZL	Cheese, Caciocavallo, during production	Milk and dairy products	Firm - ripened cheeses	Cheese, caciocavallo	Intermediate	Mild	Fermented	16S_DNA	V1-V3	NA	NA	NA
CSDT10rindB	16S	De Filippis el al; 2016	ST10	276	SA276	CSDT10rindB_A02ZL	A02ZLimfd	Sample	3796	3796	-1	A02ZL	Cheese, Caciocavallo, during production	Milk and dairy products	Firm - ripened cheeses	Cheese, caciocavallo	Intermediate	Mild	Fermented	16S_DNA	V1-V3	NA	NA	NA
CSDT10rindBI	16S	De Filippis el al; 2016	ST10	277	SA277	CSDT10rindBI_A02ZL	A02ZLimfd	Sample	2923	2923	-1	A02ZL	Cheese, Caciocavallo, during production	Milk and dairy products	Firm - ripened cheeses	Cheese, caciocavallo	Intermediate	Mild	Fermented	16S_DNA	V1-V3	NA	NA	NA
CSDT10rindC	16S	De Filippis el al; 2016	ST10	278	SA278	CSDT10rindC_A02ZL	A02ZLimfd	Sample	4245	4245	-1	A02ZL	Cheese, Caciocavallo, during production	Milk and dairy products	Firm - ripened cheeses	Cheese, caciocavallo	Intermediate	Mild	Fermented	16S_DNA	V1-V3	NA	NA	NA
CSDT10rindCI	16S	De Filippis el al; 2016	ST10	279	SA279	CSDT10rindCI_A02ZL	A02ZLimfd	Sample	3494	3494	-1	A02ZL	Cheese, Caciocavallo, during production	Milk and dairy products	Firm - ripened cheeses	Cheese, caciocavallo	Intermediate	Mild	Fermented	16S_DNA	V1-V3	NA	NA	NA
CSDT20coreA	16S	De Filippis el al; 2016	ST10	280	SA280	CSDT20coreA_A02ZL	A02ZLimfd	Sample	3287	3287	-1	A02ZL	Cheese, Caciocavallo, during production	Milk and dairy products	Firm - ripened cheeses	Cheese, caciocavallo	Intermediate	Mild	Fermented	16S_DNA	V1-V3	NA	NA	NA
CSDT20coreAI	16S	De Filippis el al; 2016	ST10	281	SA281	CSDT20coreAI_A02ZL	A02ZLimfd	Sample	3544	3544	-1	A02ZL	Cheese, Caciocavallo, during production	Milk and dairy products	Firm - ripened cheeses	Cheese, caciocavallo	Intermediate	Mild	Fermented	16S_DNA	V1-V3	NA	NA	NA
CSDT20coreB	16S	De Filippis el al; 2016	ST10	282	SA282	CSDT20coreB_A02ZL	A02ZLimfd	Sample	2714	2714	-1	A02ZL	Cheese, Caciocavallo, during production	Milk and dairy products	Firm - ripened cheeses	Cheese, caciocavallo	Intermediate	Mild	Fermented	16S_DNA	V1-V3	NA	NA	NA
CSDT20coreBI	16S	De Filippis el al; 2016	ST10	283	SA283	CSDT20coreBI_A02ZL	A02ZLimfd	Sample	4642	4642	-1	A02ZL	Cheese, Caciocavallo, during production	Milk and dairy products	Firm - ripened cheeses	Cheese, caciocavallo	Intermediate	Mild	Fermented	16S_DNA	V1-V3	NA	NA	NA
CSDT20coreC	16S	De Filippis el al; 2016	ST10	284	SA284	CSDT20coreC_A02ZL	A02ZLimfd	Sample	4784	4784	-1	A02ZL	Cheese, Caciocavallo, during production	Milk and dairy products	Firm - ripened cheeses	Cheese, caciocavallo	Intermediate	Mild	Fermented	16S_DNA	V1-V3	NA	NA	NA
CSDT20coreCI	16S	De Filippis el al; 2016	ST10	285	SA285	CSDT20coreCI_A02ZL	A02ZLimfd	Sample	5483	5483	-1	A02ZL	Cheese, Caciocavallo, during production	Milk and dairy products	Firm - ripened cheeses	Cheese, caciocavallo	Intermediate	Mild	Fermented	16S_DNA	V1-V3	NA	NA	NA
CSDT20rindA	16S	De Filippis el al; 2016	ST10	286	SA286	CSDT20rindA_A02ZL	A02ZLimfd	Sample	3891	3891	-1	A02ZL	Cheese, Caciocavallo, during production	Milk and dairy products	Firm - ripened cheeses	Cheese, caciocavallo	Intermediate	Mild	Fermented	16S_DNA	V1-V3	NA	NA	NA
CSDT20rindAI	16S	De Filippis el al; 2016	ST10	287	SA287	CSDT20rindAI_A02ZL	A02ZLimfd	Sample	3826	3826	-1	A02ZL	Cheese, Caciocavallo, during production	Milk and dairy products	Firm - ripened cheeses	Cheese, caciocavallo	Intermediate	Mild	Fermented	16S_DNA	V1-V3	NA	NA	NA
CSDT20rindB	16S	De Filippis el al; 2016	ST10	288	SA288	CSDT20rindB_A02ZL	A02ZLimfd	Sample	3817	3817	-1	A02ZL	Cheese, Caciocavallo, during production	Milk and dairy products	Firm - ripened cheeses	Cheese, caciocavallo	Intermediate	Mild	Fermented	16S_DNA	V1-V3	NA	NA	NA
CSDT20rindBI	16S	De Filippis el al; 2016	ST10	289	SA289	CSDT20rindBI_A02ZL	A02ZLimfd	Sample	5361	5361	-1	A02ZL	Cheese, Caciocavallo, during production	Milk and dairy products	Firm - ripened cheeses	Cheese, caciocavallo	Intermediate	Mild	Fermented	16S_DNA	V1-V3	NA	NA	NA
CSDT20rindC	16S	De Filippis el al; 2016	ST10	290	SA290	CSDT20rindC_A02ZL	A02ZLimfd	Sample	4783	4783	-1	A02ZL	Cheese, Caciocavallo, during production	Milk and dairy products	Firm - ripened cheeses	Cheese, caciocavallo	Intermediate	Mild	Fermented	16S_DNA	V1-V3	NA	NA	NA
CSDT20rindCI	16S	De Filippis el al; 2016	ST10	291	SA291	CSDT20rindCI_A02ZL	A02ZLimfd	Sample	5155	5155	-1	A02ZL	Cheese, Caciocavallo, during production	Milk and dairy products	Firm - ripened cheeses	Cheese, caciocavallo	Intermediate	Mild	Fermented	16S_DNA	V1-V3	NA	NA	NA
CSDT30coreA	16S	De Filippis el al; 2016	ST10	292	SA292	CSDT30coreA_A02ZL	A02ZLfmfd	Sample	5219	5219	-1	A02ZL	Cheese, Caciocavallo, during production	Milk and dairy products	Firm - ripened cheeses	Cheese, caciocavallo	Finished	Mild	Fermented	16S_DNA	V1-V3	NA	NA	NA
CSDT30coreAI	16S	De Filippis el al; 2016	ST10	293	SA293	CSDT30coreAI_A02ZL	A02ZLfmfd	Sample	4734	4734	-1	A02ZL	Cheese, Caciocavallo, during production	Milk and dairy products	Firm - ripened cheeses	Cheese, caciocavallo	Finished	Mild	Fermented	16S_DNA	V1-V3	NA	NA	NA
CSDT30coreB	16S	De Filippis el al; 2016	ST10	294	SA294	CSDT30coreB_A02ZL	A02ZLfmfd	Sample	7357	7357	-1	A02ZL	Cheese, Caciocavallo, during production	Milk and dairy products	Firm - ripened cheeses	Cheese, caciocavallo	Finished	Mild	Fermented	16S_DNA	V1-V3	NA	NA	NA
CSDT30coreBI	16S	De Filippis el al; 2016	ST10	295	SA295	CSDT30coreBI_A02ZL	A02ZLfmfd	Sample	5705	5705	-1	A02ZL	Cheese, Caciocavallo, during production	Milk and dairy products	Firm - ripened cheeses	Cheese, caciocavallo	Finished	Mild	Fermented	16S_DNA	V1-V3	NA	NA	NA
CSDT30coreC	16S	De Filippis el al; 2016	ST10	296	SA296	CSDT30coreC_A02ZL	A02ZLfmfd	Sample	4618	4618	-1	A02ZL	Cheese, Caciocavallo, during production	Milk and dairy products	Firm - ripened cheeses	Cheese, caciocavallo	Finished	Mild	Fermented	16S_DNA	V1-V3	NA	NA	NA
CSDT30coreCI	16S	De Filippis el al; 2016	ST10	297	SA297	CSDT30coreCI_A02ZL	A02ZLfmfd	Sample	5275	5275	-1	A02ZL	Cheese, Caciocavallo, during production	Milk and dairy products	Firm - ripened cheeses	Cheese, caciocavallo	Finished	Mild	Fermented	16S_DNA	V1-V3	NA	NA	NA
CSDT30rindA	16S	De Filippis el al; 2016	ST10	298	SA298	CSDT30rindA_A02ZL	A02ZLfmfd	Sample	5505	5505	-1	A02ZL	Cheese, Caciocavallo, during production	Milk and dairy products	Firm - ripened cheeses	Cheese, caciocavallo	Finished	Mild	Fermented	16S_DNA	V1-V3	NA	NA	NA
CSDT30rindAI	16S	De Filippis el al; 2016	ST10	299	SA299	CSDT30rindAI_A02ZL	A02ZLfmfd	Sample	2198	2198	-1	A02ZL	Cheese, Caciocavallo, during production	Milk and dairy products	Firm - ripened cheeses	Cheese, caciocavallo	Finished	Mild	Fermented	16S_DNA	V1-V3	NA	NA	NA
CSDT30rindB	16S	De Filippis el al; 2016	ST10	300	SA300	CSDT30rindB_A02ZL	A02ZLfmfd	Sample	4352	4352	-1	A02ZL	Cheese, Caciocavallo, during production	Milk and dairy products	Firm - ripened cheeses	Cheese, caciocavallo	Finished	Mild	Fermented	16S_DNA	V1-V3	NA	NA	NA
CSDT30rindBI	16S	De Filippis el al; 2016	ST10	301	SA301	CSDT30rindBI_A02ZL	A02ZLfmfd	Sample	4742	4742	-1	A02ZL	Cheese, Caciocavallo, during production	Milk and dairy products	Firm - ripened cheeses	Cheese, caciocavallo	Finished	Mild	Fermented	16S_DNA	V1-V3	NA	NA	NA
CSDT30rindC	16S	De Filippis el al; 2016	ST10	302	SA302	CSDT30rindC_A02ZL	A02ZLfmfd	Sample	3494	3494	-1	A02ZL	Cheese, Caciocavallo, during production	Milk and dairy products	Firm - ripened cheeses	Cheese, caciocavallo	Finished	Mild	Fermented	16S_DNA	V1-V3	NA	NA	NA
CSDT30rindCI	16S	De Filippis el al; 2016	ST10	303	SA303	CSDT30rindCI_A02ZL	A02ZLfmfd	Sample	5178	5178	-1	A02ZL	Cheese, Caciocavallo, during production	Milk and dairy products	Firm - ripened cheeses	Cheese, caciocavallo	Finished	Mild	Fermented	16S_DNA	V1-V3	NA	NA	NA
CSRAfterMoulding	16S	De Filippis el al; 2016	ST10	305	SA305	CSRAfterMoulding_A02ZL	A02ZLimfr	Sample	NA	3227	-1	A02ZL	Cheese, Caciocavallo, during production	Milk and dairy products	Firm - ripened cheeses	Cheese, caciocavallo	Intermediate	Mild	Fermented	16S_RNA	V1-V3	NA	NA	NA
CSRCurd	16S	De Filippis el al; 2016	ST10	306	SA306	CSRCurd_A02ZL	A02ZLinfr	Sample	NA	3227	-1	A02ZL	Cheese, Caciocavallo, during production	Milk and dairy products	Firm - ripened cheeses	Cheese, caciocavallo	Intermediate	None	Fermented	16S_RNA	V1-V3	NA	NA	NA
CSRT0core	16S	De Filippis el al; 2016	ST10	309	SA309	CSRT0core_A02ZL	A02ZLimfr	Sample	NA	3227	-1	A02ZL	Cheese, Caciocavallo, during production	Milk and dairy products	Firm - ripened cheeses	Cheese, caciocavallo	Intermediate	Mild	Fermented	16S_RNA	V1-V3	NA	NA	NA
CSRT0rind	16S	De Filippis el al; 2016	ST10	310	SA310	CSRT0rind_A02ZL	A02ZLimfr	Sample	NA	3227	-1	A02ZL	Cheese, Caciocavallo, during production	Milk and dairy products	Firm - ripened cheeses	Cheese, caciocavallo	Intermediate	Mild	Fermented	16S_RNA	V1-V3	NA	NA	NA
CSRT10coreAI	16S	De Filippis el al; 2016	ST10	311	SA311	CSRT10coreAI_A02ZL	A02ZLimfr	Sample	NA	3227	-1	A02ZL	Cheese, Caciocavallo, during production	Milk and dairy products	Firm - ripened cheeses	Cheese, caciocavallo	Intermediate	Mild	Fermented	16S_RNA	V1-V3	NA	NA	NA
CSRT10coreBI	16S	De Filippis el al; 2016	ST10	312	SA312	CSRT10coreBI_A02ZL	A02ZLimfr	Sample	NA	3227	-1	A02ZL	Cheese, Caciocavallo, during production	Milk and dairy products	Firm - ripened cheeses	Cheese, caciocavallo	Intermediate	Mild	Fermented	16S_RNA	V1-V3	NA	NA	NA
CSRT10coreCI	16S	De Filippis el al; 2016	ST10	313	SA313	CSRT10coreCI_A02ZL	A02ZLimfr	Sample	NA	3227	-1	A02ZL	Cheese, Caciocavallo, during production	Milk and dairy products	Firm - ripened cheeses	Cheese, caciocavallo	Intermediate	Mild	Fermented	16S_RNA	V1-V3	NA	NA	NA
CSRT10custAI	16S	De Filippis el al; 2016	ST10	314	SA314	CSRT10custAI_A02ZL	A02ZLimfr	Sample	NA	3227	-1	A02ZL	Cheese, Caciocavallo, during production	Milk and dairy products	Firm - ripened cheeses	Cheese, caciocavallo	Intermediate	Mild	Fermented	16S_RNA	V1-V3	NA	NA	NA
CSRT10rindBI	16S	De Filippis el al; 2016	ST10	315	SA315	CSRT10rindBI_A02ZL	A02ZLimfr	Sample	NA	3227	-1	A02ZL	Cheese, Caciocavallo, during production	Milk and dairy products	Firm - ripened cheeses	Cheese, caciocavallo	Intermediate	Mild	Fermented	16S_RNA	V1-V3	NA	NA	NA
CSRT10rindC	16S	De Filippis el al; 2016	ST10	316	SA316	CSRT10rindC_A02ZL	A02ZLimfr	Sample	NA	3227	-1	A02ZL	Cheese, Caciocavallo, during production	Milk and dairy products	Firm - ripened cheeses	Cheese, caciocavallo	Intermediate	Mild	Fermented	16S_RNA	V1-V3	NA	NA	NA
CSRT20coreA	16S	De Filippis el al; 2016	ST10	317	SA317	CSRT20coreA_A02ZL	A02ZLimfr	Sample	NA	3227	-1	A02ZL	Cheese, Caciocavallo, during production	Milk and dairy products	Firm - ripened cheeses	Cheese, caciocavallo	Intermediate	Mild	Fermented	16S_RNA	V1-V3	NA	NA	NA
CSRT20coreBI	16S	De Filippis el al; 2016	ST10	318	SA318	CSRT20coreBI_A02ZL	A02ZLimfr	Sample	NA	3227	-1	A02ZL	Cheese, Caciocavallo, during production	Milk and dairy products	Firm - ripened cheeses	Cheese, caciocavallo	Intermediate	Mild	Fermented	16S_RNA	V1-V3	NA	NA	NA
CSRT20coreC	16S	De Filippis el al; 2016	ST10	319	SA319	CSRT20coreC_A02ZL	A02ZLimfr	Sample	NA	3227	-1	A02ZL	Cheese, Caciocavallo, during production	Milk and dairy products	Firm - ripened cheeses	Cheese, caciocavallo	Intermediate	Mild	Fermented	16S_RNA	V1-V3	NA	NA	NA
CSRT20rindA	16S	De Filippis el al; 2016	ST10	320	SA320	CSRT20rindA_A02ZL	A02ZLimfr	Sample	NA	3227	-1	A02ZL	Cheese, Caciocavallo, during production	Milk and dairy products	Firm - ripened cheeses	Cheese, caciocavallo	Intermediate	Mild	Fermented	16S_RNA	V1-V3	NA	NA	NA
CSRT20rindBI	16S	De Filippis el al; 2016	ST10	321	SA321	CSRT20rindBI_A02ZL	A02ZLimfr	Sample	NA	3227	-1	A02ZL	Cheese, Caciocavallo, during production	Milk and dairy products	Firm - ripened cheeses	Cheese, caciocavallo	Intermediate	Mild	Fermented	16S_RNA	V1-V3	NA	NA	NA
CSRT20rindC	16S	De Filippis el al; 2016	ST10	322	SA322	CSRT20rindC_A02ZL	A02ZLimfr	Sample	NA	3227	-1	A02ZL	Cheese, Caciocavallo, during production	Milk and dairy products	Firm - ripened cheeses	Cheese, caciocavallo	Intermediate	Mild	Fermented	16S_RNA	V1-V3	NA	NA	NA
CSRT30coreA	16S	De Filippis el al; 2016	ST10	323	SA323	CSRT30coreA_A02ZL	A02ZLfmfr	Sample	NA	3227	-1	A02ZL	Cheese, Caciocavallo, during production	Milk and dairy products	Firm - ripened cheeses	Cheese, caciocavallo	Finished	Mild	Fermented	16S_RNA	V1-V3	NA	NA	NA
CSRT30coreBI	16S	De Filippis el al; 2016	ST10	324	SA324	CSRT30coreBI_A02ZL	A02ZLfmfr	Sample	NA	3227	-1	A02ZL	Cheese, Caciocavallo, during production	Milk and dairy products	Firm - ripened cheeses	Cheese, caciocavallo	Finished	Mild	Fermented	16S_RNA	V1-V3	NA	NA	NA
CSRT30coreCI	16S	De Filippis el al; 2016	ST10	325	SA325	CSRT30coreCI_A02ZL	A02ZLfmfr	Sample	NA	3227	-1	A02ZL	Cheese, Caciocavallo, during production	Milk and dairy products	Firm - ripened cheeses	Cheese, caciocavallo	Finished	Mild	Fermented	16S_RNA	V1-V3	NA	NA	NA
CSRT30rindA	16S	De Filippis el al; 2016	ST10	326	SA326	CSRT30rindA_A02ZL	A02ZLfmfr	Sample	NA	3227	-1	A02ZL	Cheese, Caciocavallo, during production	Milk and dairy products	Firm - ripened cheeses	Cheese, caciocavallo	Finished	Mild	Fermented	16S_RNA	V1-V3	NA	NA	NA
CSRT30rindBI	16S	De Filippis el al; 2016	ST10	327	SA327	CSRT30rindBI_A02ZL	A02ZLfmfr	Sample	NA	3227	-1	A02ZL	Cheese, Caciocavallo, during production	Milk and dairy products	Firm - ripened cheeses	Cheese, caciocavallo	Finished	Mild	Fermented	16S_RNA	V1-V3	NA	NA	NA
CSRT30rindCI	16S	De Filippis el al; 2016	ST10	328	SA328	CSRT30rindCI_A02ZL	A02ZLfmfr	Sample	NA	3227	-1	A02ZL	Cheese, Caciocavallo, during production	Milk and dairy products	Firm - ripened cheeses	Cheese, caciocavallo	Finished	Mild	Fermented	16S_RNA	V1-V3	NA	NA	NA
CURD_BS611_G	16S	De Filippis el al; 2014	ST3	66	SA66	CURD_BS611_G_A02ZQ	A02ZQimfd	Sample	4523	4523	-1	A02ZQ	Cheese, Grana Padano, curd	Milk and dairy products	Firm - ripened cheeses	Cheese, grana padano	Intermediate	Mild	Fermented	16S_DNA	V1-V3	NA	NA	NA
CURD_CR106_G	16S	De Filippis el al; 2014	ST3	67	SA67	CURD_CR106_G_A02ZQ	A02ZQimfd	Sample	4218	4218	-1	A02ZQ	Cheese, Grana Padano, curd	Milk and dairy products	Firm - ripened cheeses	Cheese, grana padano	Intermediate	Mild	Fermented	16S_DNA	V1-V3	NA	NA	NA
CURD_MN437_G	16S	De Filippis el al; 2014	ST3	68	SA68	CURD_MN437_G_A02ZS	A02ZSimfd	Sample	3577	3577	-1	A02ZS	Cheese, Parmigiano Reggiano, curd	Milk and dairy products	Firm - ripened cheeses	Cheese, parmigiano reggiano	Intermediate	Mild	Fermented	16S_DNA	V1-V3	NA	NA	NA
CURD_N1_II_P	16S	De Filippis el al; 2014	ST3	69	SA69	CURD_N1_II_P_A02ZS	A02ZSimfd	Sample	3715	3715	-1	A02ZS	Cheese, Parmigiano Reggiano, curd	Milk and dairy products	Firm - ripened cheeses	Cheese, parmigiano reggiano	Intermediate	Mild	Fermented	16S_DNA	V1-V3	NA	NA	NA
CURD_N2_II_P	16S	De Filippis el al; 2014	ST3	70	SA70	CURD_N2_II_P_A02ZS	A02ZSimfd	Sample	2721	2721	-1	A02ZS	Cheese, Parmigiano Reggiano, curd	Milk and dairy products	Firm - ripened cheeses	Cheese, parmigiano reggiano	Intermediate	Mild	Fermented	16S_DNA	V1-V3	NA	NA	NA
CURD_N3_II_P	16S	De Filippis el al; 2014	ST3	71	SA71	CURD_N3_II_P_A02ZS	A02ZSimfd	Sample	6132	6132	-1	A02ZS	Cheese, Parmigiano Reggiano, curd	Milk and dairy products	Firm - ripened cheeses	Cheese, parmigiano reggiano	Intermediate	Mild	Fermented	16S_DNA	V1-V3	NA	NA	NA
CURD_N3_P	16S	De Filippis el al; 2014	ST3	72	SA72	CURD_N3_P_A02ZS	A02ZSimfd	Sample	4197	4197	-1	A02ZS	Cheese, Parmigiano Reggiano, curd	Milk and dairy products	Firm - ripened cheeses	Cheese, parmigiano reggiano	Intermediate	Mild	Fermented	16S_DNA	V1-V3	NA	NA	NA
CURD_N5_II_P	16S	De Filippis el al; 2014	ST3	73	SA73	CURD_N5_II_P_A02ZS	A02ZSimfd	Sample	4161	4161	-1	A02ZS	Cheese, Parmigiano Reggiano, curd	Milk and dairy products	Firm - ripened cheeses	Cheese, parmigiano reggiano	Intermediate	Mild	Fermented	16S_DNA	V1-V3	NA	NA	NA
CURD_N5_P	16S	De Filippis el al; 2014	ST3	74	SA74	CURD_N5_P_A02ZS	A02ZSimfd	Sample	4415	4415	-1	A02ZS	Cheese, Parmigiano Reggiano, curd	Milk and dairy products	Firm - ripened cheeses	Cheese, parmigiano reggiano	Intermediate	Mild	Fermented	16S_DNA	V1-V3	NA	NA	NA
CURD_N6_II_P	16S	De Filippis el al; 2014	ST3	75	SA75	CURD_N6_II_P_A02ZS	A02ZSimfd	Sample	3717	3717	-1	A02ZS	Cheese, Parmigiano Reggiano, curd	Milk and dairy products	Firm - ripened cheeses	Cheese, parmigiano reggiano	Intermediate	Mild	Fermented	16S_DNA	V1-V3	NA	NA	NA
CURD_PC507_G	16S	De Filippis el al; 2014	ST3	76	SA76	CURD_PC507_G_A02ZQ	A02ZQimfd	Sample	3555	3555	-1	A02ZQ	Cheese, Grana Padano, curd	Milk and dairy products	Firm - ripened cheeses	Cheese, grana padano	Intermediate	Mild	Fermented	16S_DNA	V1-V3	NA	NA	NA
CURD_TN319_G	16S	De Filippis el al; 2014	ST3	77	SA77	CURD_TN319_G_A02ZQ	A02ZQimfd	Sample	4043	4043	-1	A02ZQ	Cheese, Grana Padano, curd	Milk and dairy products	Firm - ripened cheeses	Cheese, grana padano	Intermediate	Mild	Fermented	16S_DNA	V1-V3	NA	NA	NA
CURD_VR905_G	16S	De Filippis el al; 2014	ST3	78	SA78	CURD_VR905_G_A02ZQ	A02ZQimfd	Sample	3123	3123	-1	A02ZQ	Cheese, Grana Padano, curd	Milk and dairy products	Firm - ripened cheeses	Cheese, grana padano	Intermediate	Mild	Fermented	16S_DNA	V1-V3	NA	NA	NA
D11	16S	Alessandria el al; 2016	ST9	225	SA225	D11_A02ZQ	A02ZQimfr	Sample	3111	3111	-1	A02ZQ	Cheese, Grana Padano, during production	Milk and dairy products	Firm - ripened cheeses	Cheese, grana padano	Intermediate	Mild	Fermented	16S_RNA	V1-V3	NA	NA	NA
D13	16S	Alessandria el al; 2016	ST9	226	SA226	D13_A02ZQ	A02ZQimfr	Sample	4602	4602	-1	A02ZQ	Cheese, Grana Padano, during production	Milk and dairy products	Firm - ripened cheeses	Cheese, grana padano	Intermediate	Mild	Fermented	16S_RNA	V1-V3	NA	NA	NA
D15	16S	Alessandria el al; 2016	ST9	227	SA227	D15_A02ZQ	A02ZQimfr	Sample	3883	3883	-1	A02ZQ	Cheese, Grana Padano, during production	Milk and dairy products	Firm - ripened cheeses	Cheese, grana padano	Intermediate	Mild	Fermented	16S_RNA	V1-V3	NA	NA	NA
D19	16S	Alessandria el al; 2016	ST9	229	SA229	D19_A02ZQ	A02ZQimfr	Sample	3723	3723	-1	A02ZQ	Cheese, Grana Padano, during production	Milk and dairy products	Firm - ripened cheeses	Cheese, grana padano	Intermediate	Mild	Fermented	16S_RNA	V1-V3	NA	NA	NA
d4	16S	Alessandria el al; 2016	ST9	232	SA232	d4_A02ZQ	A02ZQimfr	Sample	3272	3272	-1	A02ZQ	Cheese, Grana Padano, during production	Milk and dairy products	Firm - ripened cheeses	Cheese, grana padano	Intermediate	Mild	Fermented	16S_RNA	V1-V3	NA	NA	NA
d5	16S	Alessandria el al; 2016	ST9	233	SA233	d5_A02ZQ	A02ZQimfr	Sample	1990	1990	-1	A02ZQ	Cheese, Grana Padano, during production	Milk and dairy products	Firm - ripened cheeses	Cheese, grana padano	Intermediate	Mild	Fermented	16S_RNA	V1-V3	NA	NA	NA
d6	16S	Alessandria el al; 2016	ST9	234	SA234	d6_A02ZQ	A02ZQimfr	Sample	3359	3359	-1	A02ZQ	Cheese, Grana Padano, during production	Milk and dairy products	Firm - ripened cheeses	Cheese, grana padano	Intermediate	Mild	Fermented	16S_RNA	V1-V3	NA	NA	NA
d7	16S	Alessandria el al; 2016	ST9	235	SA235	d7_A02ZQ	A02ZQimfr	Sample	3657	3657	-1	A02ZQ	Cheese, Grana Padano, during production	Milk and dairy products	Firm - ripened cheeses	Cheese, grana padano	Intermediate	Mild	Fermented	16S_RNA	V1-V3	NA	NA	NA
d8	16S	Alessandria el al; 2016	ST9	236	SA236	d8_A02ZQ	A02ZQimfr	Sample	4348	4348	-1	A02ZQ	Cheese, Grana Padano, during production	Milk and dairy products	Firm - ripened cheeses	Cheese, grana padano	Intermediate	Mild	Fermented	16S_RNA	V1-V3	NA	NA	NA
DP_Caciocavallo	16S	Stellato el al; 2015	ST18	334	SA334	DP_Caciocavallo_A02ZL	A02ZLfmfd	Sample	2839	2839	-1	A02ZL	Cheese, Caciocavallo, during production	Milk and dairy products	Firm - ripened cheeses	Cheese, caciocavallo	Finished	Mild	Fermented	16S_DNA	V1-V3	NA	NA	NA
DP_Mozzarella	16S	Stellato el al; 2015	ST18	356	SA356	DP_Mozzarella_A02QJ	A02QJfmfd	Sample	2904	2904	-1	A02QJ	Mozzarella, high-moisture, cow's milk	Milk and dairy products	Mozzarella	Mozzarella	Finished	Mild	Fermented	16S_DNA	V1-V3	NA	NA	NA
DP_Ricotta	16S	Stellato el al; 2015	ST18	357	SA357	DP_Ricotta_A02QL	A02QLfmfd	Sample	2706	2706	-1	A02QL	Ricotta	Milk and dairy products	Ricotta	Ricotta	Finished	Mild	Fermented	16S_DNA	V1-V3	NA	NA	NA
DP_Scamorza	16S	Stellato el al; 2015	ST18	360	SA360	DP_Scamorza_A02XL	A02XLfmfd	Sample	3451	3451	-1	A02XL	Cheese, Scamorza	Milk and dairy products	Firm - ripened cheeses	Cheese, scamorza	Finished	Mild	Fermented	16S_DNA	V1-V3	NA	NA	NA
DP2_CaciocavalloCheeseT0	16S	Calasso el al; 2016	ST22	377	SA377	DP2_CaciocavalloCheeseT0_A02ZL	A02ZLimfd	Sample	3597	3597	-1	A02ZL	Cheese, Caciocavallo, during production	Milk and dairy products	Firm - ripened cheeses	Cheese, caciocavallo	Intermediate	Mild	Fermented	16S_DNA	V1-V3	NA	NA	NA
DP2_CaciocavalloCheeseT10	16S	Calasso el al; 2016	ST22	378	SA378	DP2_CaciocavalloCheeseT10_A02ZL	A02ZLimfd	Sample	4018	4018	-1	A02ZL	Cheese, Caciocavallo, during production	Milk and dairy products	Firm - ripened cheeses	Cheese, caciocavallo	Intermediate	Mild	Fermented	16S_DNA	V1-V3	NA	NA	NA
DP2_CaciocavalloCheeseT20	16S	Calasso el al; 2016	ST22	379	SA379	DP2_CaciocavalloCheeseT20_A02ZL	A02ZLimfd	Sample	2545	2545	-1	A02ZL	Cheese, Caciocavallo, during production	Milk and dairy products	Firm - ripened cheeses	Cheese, caciocavallo	Intermediate	Mild	Fermented	16S_DNA	V1-V3	NA	NA	NA
DP2_CaciocavalloCheeseT30	16S	Calasso el al; 2016	ST22	380	SA380	DP2_CaciocavalloCheeseT30_A02ZL	A02ZLimfd	Sample	2742	2742	-1	A02ZL	Cheese, Caciocavallo	Milk and dairy products	Firm - ripened cheeses	Cheese, caciocavallo	Intermediate	Mild	Fermented	16S_DNA	V1-V3	NA	NA	NA
DP2_CaciocavalloCheeseT40	16S	Calasso el al; 2016	ST22	381	SA381	DP2_CaciocavalloCheeseT40_A02ZL	A02ZLimfd	Sample	4278	4278	-1	A02ZL	Cheese, Caciocavallo	Milk and dairy products	Firm - ripened cheeses	Cheese, caciocavallo	Intermediate	Mild	Fermented	16S_DNA	V1-V3	NA	NA	NA
DP2_CaciocavalloCheeseT50	16S	Calasso el al; 2016	ST22	382	SA382	DP2_CaciocavalloCheeseT50_A02ZL	A02ZLfmfd	Sample	4653	4653	-1	A02ZL	Cheese, Caciocavallo	Milk and dairy products	Firm - ripened cheeses	Cheese, caciocavallo	Finished	Mild	Fermented	16S_DNA	V1-V3	NA	NA	NA
DP2_CaciocavalloCheeseT60	16S	Calasso el al; 2016	ST22	383	SA383	DP2_CaciocavalloCheeseT60_A02ZL	A02ZLfmfd	Sample	6483	6483	-1	A02ZL	Cheese, Caciocavallo	Milk and dairy products	Firm - ripened cheeses	Cheese, caciocavallo	Finished	Mild	Fermented	16S_DNA	V1-V3	NA	NA	NA
DP2_CaciocavalloCurd	16S	Calasso el al; 2016	ST22	384	SA384	DP2_CaciocavalloCurd_A02ZL	A02ZLimfd	Sample	1673	1673	-1	A02ZL	Cheese, Caciocavallo, during production	Milk and dairy products	Firm - ripened cheeses	Cheese, caciocavallo	Intermediate	Mild	Fermented	16S_DNA	V1-V3	NA	NA	NA
DP2_CaciocavalloCurdafterstretching	16S	Calasso el al; 2016	ST22	385	SA385	DP2_CaciocavalloCurdafterstretching_A02ZL	A02ZLimfd	Sample	4156	4156	-1	A02ZL	Cheese, Caciocavallo, during production	Milk and dairy products	Firm - ripened cheeses	Cheese, caciocavallo	Intermediate	Mild	Fermented	16S_DNA	V1-V3	NA	NA	NA
DP2_CaciocavalloCurdbeforestretching	16S	Calasso el al; 2016	ST22	386	SA386	DP2_CaciocavalloCurdbeforestretching_A02ZL	A02ZLimfd	Sample	5461	5461	-1	A02ZL	Cheese, Caciocavallo, during production	Milk and dairy products	Firm - ripened cheeses	Cheese, caciocavallo	Intermediate	Mild	Fermented	16S_DNA	V1-V3	NA	NA	NA
DP2_CaciocavalloSurfaceT0	16S	Calasso el al; 2016	ST22	388	SA388	DP2_CaciocavalloSurfaceT0_A02ZL	A02ZLimfd	Sample	8353	8353	-1	A02ZL	Cheese, Caciocavallo, during production	Milk and dairy products	Firm - ripened cheeses	Cheese, caciocavallo	Intermediate	Mild	Fermented	16S_DNA	V1-V3	NA	NA	NA
DP2_CaciocavalloSurfaceT10	16S	Calasso el al; 2016	ST22	389	SA389	DP2_CaciocavalloSurfaceT10_A02ZL	A02ZLimfd	Sample	2522	2522	-1	A02ZL	Cheese, Caciocavallo, during production	Milk and dairy products	Firm - ripened cheeses	Cheese, caciocavallo	Intermediate	Mild	Fermented	16S_DNA	V1-V3	NA	NA	NA
DP2_CaciocavalloSurfaceT30	16S	Calasso el al; 2016	ST22	391	SA391	DP2_CaciocavalloSurfaceT30_A02ZL	A02ZLimfd	Sample	2742	2742	-1	A02ZL	Cheese, Caciocavallo	Milk and dairy products	Firm - ripened cheeses	Cheese, caciocavallo	Intermediate	Mild	Fermented	16S_DNA	V1-V3	NA	NA	NA
DP2_CaciocavalloSurfaceT8	16S	Calasso el al; 2016	ST22	393	SA393	DP2_CaciocavalloSurfaceT8_A02ZL	A02ZLimfd	Sample	3112	3112	-1	A02ZL	Cheese, Caciocavallo, during production	Milk and dairy products	Firm - ripened cheeses	Cheese, caciocavallo	Intermediate	Mild	Fermented	16S_DNA	V1-V3	NA	NA	NA
DP2_CaciottaCheeseT0	16S	Calasso el al; 2016	ST22	394	SA394	DP2_CaciottaCheeseT0_A02SV	A02SVimfd	Sample	8129	8129	-1	A02SV	Firm/semi-hard cheese (Gouda and Edam type), caciotta	Milk and dairy products	Firm - ripened cheeses	Firm/semi-hard cheese (gouda and edam type)	Intermediate	Mild	Fermented	16S_DNA	V1-V3	NA	NA	NA
DP2_CaciottaCheeseT10	16S	Calasso el al; 2016	ST22	395	SA395	DP2_CaciottaCheeseT10_A02SV	A02SVimfd	Sample	4922	4922	-1	A02SV	Firm/semi-hard cheese (Gouda and Edam type), caciotta	Milk and dairy products	Firm - ripened cheeses	Firm/semi-hard cheese (gouda and edam type)	Intermediate	Mild	Fermented	16S_DNA	V1-V3	NA	NA	NA
DP2_CaciottaCheeseT20	16S	Calasso el al; 2016	ST22	396	SA396	DP2_CaciottaCheeseT20_A02SV	A02SVimfd	Sample	2869	2869	-1	A02SV	Firm/semi-hard cheese (Gouda and Edam type), caciotta	Milk and dairy products	Firm - ripened cheeses	Firm/semi-hard cheese (gouda and edam type)	Intermediate	Mild	Fermented	16S_DNA	V1-V3	NA	NA	NA
DP2_CaciottaCheeseT30	16S	Calasso el al; 2016	ST22	397	SA397	DP2_CaciottaCheeseT30_A02SV	A02SVfmfd	Sample	4600	4600	-1	A02SV	Firm/semi-hard cheese (Gouda and Edam type), caciotta	Milk and dairy products	Firm - ripened cheeses	Firm/semi-hard cheese (gouda and edam type)	Finished	Mild	Fermented	16S_DNA	V1-V3	NA	NA	NA
DP2_CaciottaCheeseT40	16S	Calasso el al; 2016	ST22	398	SA398	DP2_CaciottaCheeseT40_A02SV	A02SVfmfd	Sample	5369	5369	-1	A02SV	Firm/semi-hard cheese (Gouda and Edam type), caciotta	Milk and dairy products	Firm - ripened cheeses	Firm/semi-hard cheese (gouda and edam type)	Finished	Mild	Fermented	16S_DNA	V1-V3	NA	NA	NA
DP2_CaciottaCheeseT50	16S	Calasso el al; 2016	ST22	399	SA399	DP2_CaciottaCheeseT50_A02SV	A02SVfmfd	Sample	2457	2457	-1	A02SV	Firm/semi-hard cheese (Gouda and Edam type), caciotta	Milk and dairy products	Firm - ripened cheeses	Firm/semi-hard cheese (gouda and edam type)	Finished	Mild	Fermented	16S_DNA	V1-V3	NA	NA	NA
DP2_CaciottaCurd	16S	Calasso el al; 2016	ST22	400	SA400	DP2_CaciottaCurd_A02SV	A02SVimfd	Sample	4067	4067	-1	A02SV	Firm/semi-hard cheese (Gouda and Edam type), caciotta	Milk and dairy products	Firm - ripened cheeses	Firm/semi-hard cheese (gouda and edam type)	Intermediate	Mild	Fermented	16S_DNA	V1-V3	NA	NA	NA
DP2_CaciottaStarters	16S	Calasso el al; 2016	ST22	401	SA401	DP2_CaciottaStarters_A02SV	A02SVimfd	Sample	8373	8373	-1	A02SV	Firm/semi-hard cheese (Gouda and Edam type), caciotta	Milk and dairy products	Firm - ripened cheeses	Firm/semi-hard cheese (gouda and edam type)	Intermediate	Mild	Fermented	16S_DNA	V1-V3	NA	NA	NA
DP2_CaciottaSurfaceT0	16S	Calasso el al; 2016	ST22	402	SA402	DP2_CaciottaSurfaceT0_A02SV	A02SVimfd	Sample	8129	8129	-1	A02SV	Firm/semi-hard cheese (Gouda and Edam type), caciotta	Milk and dairy products	Firm - ripened cheeses	Firm/semi-hard cheese (gouda and edam type)	Intermediate	Mild	Fermented	16S_DNA	V1-V3	NA	NA	NA
DP2_CaciottaSurfaceT20	16S	Calasso el al; 2016	ST22	403	SA403	DP2_CaciottaSurfaceT20_A02SV	A02SVimfd	Sample	33074	33074	-1	A02SV	Firm/semi-hard cheese (Gouda and Edam type), caciotta	Milk and dairy products	Firm - ripened cheeses	Firm/semi-hard cheese (gouda and edam type)	Intermediate	Mild	Fermented	16S_DNA	V1-V3	NA	NA	NA
DP2_X10daysoldCaciottacheeseSurface	16S	Calasso el al; 2016	ST22	418	SA418	DP2_X10daysoldCaciottacheeseSurface_A02SV	A02SVimfd	Sample	NA	3227	-1	A02SV	Firm/semi-hard cheese (Gouda and Edam type), caciotta	Milk and dairy products	Firm - ripened cheeses	Firm/semi-hard cheese (gouda and edam type)	Intermediate	Mild	Fermented	16S_DNA	V1-V3	NA	NA	NA
DP2_X12daysoldCaciottacheeseSurface	16S	Calasso el al; 2016	ST22	419	SA419	DP2_X12daysoldCaciottacheeseSurface_A02SV	A02SVimfd	Sample	NA	3227	-1	A02SV	Firm/semi-hard cheese (Gouda and Edam type), caciotta	Milk and dairy products	Firm - ripened cheeses	Firm/semi-hard cheese (gouda and edam type)	Intermediate	Mild	Fermented	16S_DNA	V1-V3	NA	NA	NA
DP2_X16daysoldCaciottacheeseSurface	16S	Calasso el al; 2016	ST22	420	SA420	DP2_X16daysoldCaciottacheeseSurface_A02SV	A02SVimfd	Sample	NA	3227	-1	A02SV	Firm/semi-hard cheese (Gouda and Edam type), caciotta	Milk and dairy products	Firm - ripened cheeses	Firm/semi-hard cheese (gouda and edam type)	Intermediate	Mild	Fermented	16S_DNA	V1-V3	NA	NA	NA
DP2_X2daysoldCaciottacheeseSurface	16S	Calasso el al; 2016	ST22	421	SA421	DP2_X2daysoldCaciottacheeseSurface_A02SV	A02SVimfd	Sample	NA	3227	-1	A02SV	Firm/semi-hard cheese (Gouda and Edam type), caciotta	Milk and dairy products	Firm - ripened cheeses	Firm/semi-hard cheese (gouda and edam type)	Intermediate	Mild	Fermented	16S_DNA	V1-V3	NA	NA	NA
DP2_X30daysoldCaciocavallocheeseSurface	16S	Calasso el al; 2016	ST22	422	SA422	DP2_X30daysoldCaciocavallocheeseSurface_A02ZL	A02ZLfmfd	Sample	NA	3227	-1	A02ZL	Cheese, Caciocavallo, during production	Milk and dairy products	Firm - ripened cheeses	Cheese, caciocavallo	Finished	Mild	Fermented	16S_DNA	V1-V3	NA	NA	NA
E11	16S	Alessandria el al; 2016	ST9	238	SA238	E11_A02ZQ	A02ZQimfr	Sample	2197	2197	-1	A02ZQ	Cheese, Grana Padano, during production	Milk and dairy products	Firm - ripened cheeses	Cheese, grana padano	Intermediate	Mild	Fermented	16S_RNA	V1-V3	NA	NA	NA
E13	16S	Alessandria el al; 2016	ST9	239	SA239	E13_A02ZQ	A02ZQimfr	Sample	2828	2828	-1	A02ZQ	Cheese, Grana Padano, during production	Milk and dairy products	Firm - ripened cheeses	Cheese, grana padano	Intermediate	Mild	Fermented	16S_RNA	V1-V3	NA	NA	NA
E15	16S	Alessandria el al; 2016	ST9	240	SA240	E15_A02ZQ	A02ZQimfr	Sample	2639	2639	-1	A02ZQ	Cheese, Grana Padano, during production	Milk and dairy products	Firm - ripened cheeses	Cheese, grana padano	Intermediate	Mild	Fermented	16S_RNA	V1-V3	NA	NA	NA
E17	16S	Alessandria el al; 2016	ST9	241	SA241	E17_A02ZQ	A02ZQfmfr	Sample	2495	2495	-1	A02ZQ	Cheese, Grana Padano, during production	Milk and dairy products	Firm - ripened cheeses	Cheese, grana padano	Finished	Mild	Fermented	16S_RNA	V1-V3	NA	NA	NA
E19	16S	Alessandria el al; 2016	ST9	242	SA242	E19_A02ZQ	A02ZQfmfr	Sample	2582	2582	-1	A02ZQ	Cheese, Grana Padano, during production	Milk and dairy products	Firm - ripened cheeses	Cheese, grana padano	Finished	Mild	Fermented	16S_RNA	V1-V3	NA	NA	NA
E4	16S	Alessandria el al; 2016	ST9	245	SA245	E4_A02ZQ	A02ZQimfr	Sample	3061	3061	-1	A02ZQ	Cheese, Grana Padano, during production	Milk and dairy products	Firm - ripened cheeses	Cheese, grana padano	Intermediate	Mild	Fermented	16S_RNA	V1-V3	NA	NA	NA
E5	16S	Alessandria el al; 2016	ST9	246	SA246	E5_A02ZQ	A02ZQimfr	Sample	3147	3147	-1	A02ZQ	Cheese, Grana Padano, during production	Milk and dairy products	Firm - ripened cheeses	Cheese, grana padano	Intermediate	Mild	Fermented	16S_RNA	V1-V3	NA	NA	NA
E6	16S	Alessandria el al; 2016	ST9	247	SA247	E6_A02ZQ	A02ZQimfr	Sample	2744	2744	-1	A02ZQ	Cheese, Grana Padano, during production	Milk and dairy products	Firm - ripened cheeses	Cheese, grana padano	Intermediate	Mild	Fermented	16S_RNA	V1-V3	NA	NA	NA
E7	16S	Alessandria el al; 2016	ST9	248	SA248	E7_A02ZQ	A02ZQimfr	Sample	3191	3191	-1	A02ZQ	Cheese, Grana Padano, during production	Milk and dairy products	Firm - ripened cheeses	Cheese, grana padano	Intermediate	Mild	Fermented	16S_RNA	V1-V3	NA	NA	NA
E8	16S	Alessandria el al; 2016	ST9	249	SA249	E8_A02ZQ	A02ZQimfr	Sample	8116	8116	-1	A02ZQ	Cheese, Grana Padano, during production	Milk and dairy products	Firm - ripened cheeses	Cheese, grana padano	Intermediate	Mild	Fermented	16S_RNA	V1-V3	NA	NA	NA
F11	16S	Alessandria el al; 2016	ST9	251	SA251	F11_A02ZQ	A02ZQimfr	Sample	9489	9489	-1	A02ZQ	Cheese, Grana Padano, during production	Milk and dairy products	Firm - ripened cheeses	Cheese, grana padano	Intermediate	Mild	Fermented	16S_RNA	V1-V3	NA	NA	NA
F11.24	16S	Dolci el al; 2014	ST8	197	SA197	F11.24_A02TY	A02TYimfr	Sample	4969	4969	-1	A02TY	Cheese, Fontina, during production	Milk and dairy products	Firm - ripened cheeses	Cheese, fontina	Intermediate	Mild	Fermented	16S_RNA	V1-V3	NA	NA	NA
F11.84	16S	Dolci el al; 2014	ST8	198	SA198	F11.84_A02TY	A02TYfmfr	Sample	4969	4969	-1	A02TY	Cheese, Fontina	Milk and dairy products	Firm - ripened cheeses	Cheese, fontina	Finished	Mild	Fermented	16S_RNA	V1-V3	NA	NA	NA
F14.24	16S	Dolci el al; 2014	ST8	199	SA199	F14.24_A02TY	A02TYimfr	Sample	4969	4969	-1	A02TY	Cheese, Fontina, during production	Milk and dairy products	Firm - ripened cheeses	Cheese, fontina	Intermediate	Mild	Fermented	16S_RNA	V1-V3	NA	NA	NA
F14.84	16S	Dolci el al; 2014	ST8	200	SA200	F14.84_A02TY	A02TYfmfr	Sample	4969	4969	-1	A02TY	Cheese, Fontina	Milk and dairy products	Firm - ripened cheeses	Cheese, fontina	Finished	Mild	Fermented	16S_RNA	V1-V3	NA	NA	NA
F15	16S	Alessandria el al; 2016	ST9	253	SA253	F15_A02ZQ	A02ZQfmfr	Sample	3858	3858	-1	A02ZQ	Cheese, Grana Padano	Milk and dairy products	Firm - ripened cheeses	Cheese, grana padano	Finished	Mild	Fermented	16S_RNA	V1-V3	NA	NA	NA
F17.24	16S	Dolci el al; 2014	ST8	201	SA201	F17.24_A02TY	A02TYimfr	Sample	4969	4969	-1	A02TY	Cheese, Fontina, during production	Milk and dairy products	Firm - ripened cheeses	Cheese, fontina	Intermediate	Mild	Fermented	16S_RNA	V1-V3	NA	NA	NA
F17.84	16S	Dolci el al; 2014	ST8	202	SA202	F17.84_A02TY	A02TYfmfr	Sample	4969	4969	-1	A02TY	Cheese, Fontina	Milk and dairy products	Firm - ripened cheeses	Cheese, fontina	Finished	Mild	Fermented	16S_RNA	V1-V3	NA	NA	NA
F19	16S	Alessandria el al; 2016	ST9	255	SA255	F19_A02ZQ	A02ZQfmfr	Sample	4891	4891	-1	A02ZQ	Cheese, Grana Padano	Milk and dairy products	Firm - ripened cheeses	Cheese, grana padano	Finished	Mild	Fermented	16S_RNA	V1-V3	NA	NA	NA
F2.84	16S	Dolci el al; 2014	ST8	204	SA204	F2.84_A02TY	A02TYfmfr	Sample	4969	4969	-1	A02TY	Cheese, Fontina	Milk and dairy products	Firm - ripened cheeses	Cheese, fontina	Finished	Mild	Fermented	16S_RNA	V1-V3	NA	NA	NA
F20.24	16S	Dolci el al; 2014	ST8	205	SA205	F20.24_A02TY	A02TYimfr	Sample	4969	4969	-1	A02TY	Cheese, Fontina, during production	Milk and dairy products	Firm - ripened cheeses	Cheese, fontina	Intermediate	Mild	Fermented	16S_RNA	V1-V3	NA	NA	NA
F20.84	16S	Dolci el al; 2014	ST8	206	SA206	F20.84_A02TY	A02TYfmfr	Sample	4969	4969	-1	A02TY	Cheese, Fontina	Milk and dairy products	Firm - ripened cheeses	Cheese, fontina	Finished	Mild	Fermented	16S_RNA	V1-V3	NA	NA	NA
F23.24	16S	Dolci el al; 2014	ST8	207	SA207	F23.24_A02TY	A02TYimfr	Sample	4969	4969	-1	A02TY	Cheese, Fontina, during production	Milk and dairy products	Firm - ripened cheeses	Cheese, fontina	Intermediate	Mild	Fermented	16S_RNA	V1-V3	NA	NA	NA
F23.84	16S	Dolci el al; 2014	ST8	208	SA208	F23.84_A02TY	A02TYfmfr	Sample	4969	4969	-1	A02TY	Cheese, Fontina	Milk and dairy products	Firm - ripened cheeses	Cheese, fontina	Finished	Mild	Fermented	16S_RNA	V1-V3	NA	NA	NA
F26.24	16S	Dolci el al; 2014	ST8	209	SA209	F26.24_A02TY	A02TYimfr	Sample	4969	4969	-1	A02TY	Cheese, Fontina, during production	Milk and dairy products	Firm - ripened cheeses	Cheese, fontina	Intermediate	Mild	Fermented	16S_RNA	V1-V3	NA	NA	NA
F26.84	16S	Dolci el al; 2014	ST8	210	SA210	F26.84_A02TY	A02TYfmfr	Sample	4969	4969	-1	A02TY	Cheese, Fontina	Milk and dairy products	Firm - ripened cheeses	Cheese, fontina	Finished	Mild	Fermented	16S_RNA	V1-V3	NA	NA	NA
f4	16S	Alessandria el al; 2016	ST9	258	SA258	f4_A02ZQ	A02ZQimfr	Sample	5761	5761	-1	A02ZQ	Cheese, Grana Padano, during production	Milk and dairy products	Firm - ripened cheeses	Cheese, grana padano	Intermediate	Mild	Fermented	16S_RNA	V1-V3	NA	NA	NA
f5	16S	Alessandria el al; 2016	ST9	259	SA259	f5_A02ZQ	A02ZQinfr	Sample	3115	3115	-1	A02ZQ	Cheese, Grana Padano, during production	Milk and dairy products	Firm - ripened cheeses	Cheese, grana padano	Intermediate	None	Fermented	16S_RNA	V1-V3	NA	NA	NA
F5.24	16S	Dolci el al; 2014	ST8	211	SA211	F5.24_A02TY	A02TYimfr	Sample	4969	4969	-1	A02TY	Cheese, Fontina, during production	Milk and dairy products	Firm - ripened cheeses	Cheese, fontina	Intermediate	Mild	Fermented	16S_RNA	V1-V3	NA	NA	NA
F5.84	16S	Dolci el al; 2014	ST8	212	SA212	F5.84_A02TY	A02TYfmfr	Sample	4969	4969	-1	A02TY	Cheese, Fontina	Milk and dairy products	Firm - ripened cheeses	Cheese, fontina	Finished	Mild	Fermented	16S_RNA	V1-V3	NA	NA	NA
f6	16S	Alessandria el al; 2016	ST9	260	SA260	f6_A02ZQ	A02ZQimfr	Sample	3785	3785	-1	A02ZQ	Cheese, Grana Padano, during production	Milk and dairy products	Firm - ripened cheeses	Cheese, grana padano	Intermediate	Mild	Fermented	16S_RNA	V1-V3	NA	NA	NA
f8	16S	Alessandria el al; 2016	ST9	262	SA262	f8_A02ZQ	A02ZQimfr	Sample	3661	3661	-1	A02ZQ	Cheese, Grana Padano, during production	Milk and dairy products	Firm - ripened cheeses	Cheese, grana padano	Intermediate	Mild	Fermented	16S_RNA	V1-V3	NA	NA	NA
F8.24	16S	Dolci el al; 2014	ST8	213	SA213	F8.24_A02TY	A02TYimfr	Sample	4969	4969	-1	A02TY	Cheese, Fontina, during production	Milk and dairy products	Firm - ripened cheeses	Cheese, fontina	Intermediate	Mild	Fermented	16S_RNA	V1-V3	NA	NA	NA
F8.84	16S	Dolci el al; 2014	ST8	214	SA214	F8.84_A02TY	A02TYfmfr	Sample	4969	4969	-1	A02TY	Cheese, Fontina	Milk and dairy products	Firm - ripened cheeses	Cheese, fontina	Finished	Mild	Fermented	16S_RNA	V1-V3	NA	NA	NA
MatC1.S	16S	Ercolini el al; 2012	ST4	106	SA106	MatC1.S_A02QJ	A02QJinfd	Sample	8920	8920	-1	A02QJ	Mozzarella, high-moisture, water buffalo milk, curd	Milk and dairy products	Mozzarella	Mozzarella	Intermediate	None	Fermented	16S_DNA	V1-V3	NA	NA	NA
MatC2.C	16S	Ercolini el al; 2012	ST4	107	SA107	MatC2.C_A02QJ	A02QJinfd	Sample	5661	5661	-1	A02QJ	Mozzarella, high-moisture, water buffalo milk, curd	Milk and dairy products	Mozzarella	Mozzarella	Intermediate	None	Fermented	16S_DNA	V1-V3	NA	NA	NA
Mozz1.S	16S	Ercolini el al; 2012	ST4	110	SA110	Mozz1.S_A02QJ	A02QJfmfd	Sample	10219	10219	-1	A02QJ	Mozzarella, high-moisture, water buffalo milk, curd	Milk and dairy products	Mozzarella	Mozzarella	Finished	Mild	Fermented	16S_DNA	V1-V3	NA	NA	NA
Mozz2.C	16S	Ercolini el al; 2012	ST4	111	SA111	Mozz2.C_A02QJ	A02QJfmfd	Sample	5056	5056	-1	A02QJ	Mozzarella, high-moisture, water buffalo milk, curd	Milk and dairy products	Mozzarella	Mozzarella	Finished	Mild	Fermented	16S_DNA	V1-V3	NA	NA	NA
s.BDN_01	16S	Marino el al; 2019	ST48	1512	SA1512	s.BDN_01_A02QJ	A02QJfmfd	Sample	52988	52988	0	A02QJ	Mozzarella cheese, Bubalus bubalis, Italy: Latina	Milk and dairy products	Mozzarella	Mozzarella	Finished	Mild	Fermented	16S_DNA	V3-V4	SAMN09763416	SRS3626072	SRR7642241
s.BDN_02	16S	Marino el al; 2019	ST48	1511	SA1511	s.BDN_02_A02QJ	A02QJfmfd	Sample	30856	30856	0	A02QJ	Mozzarella cheese, Bubalus bubalis, Italy: Latina	Milk and dairy products	Mozzarella	Mozzarella	Finished	Mild	Fermented	16S_DNA	V3-V4	SAMN09763417	SRS3626074	SRR7642240
s.BDN_03	16S	Marino el al; 2019	ST48	1514	SA1514	s.BDN_03_A02QJ	A02QJfmfd	Sample	87088	87088	0	A02QJ	Mozzarella cheese, Bubalus bubalis, Italy: Latina	Milk and dairy products	Mozzarella	Mozzarella	Finished	Mild	Fermented	16S_DNA	V3-V4	SAMN09763418	SRS3626070	SRR7642243
s.BDN_14	16S	Marino el al; 2019	ST48	1530	SA1530	s.BDN_14_A02QJ	A02QJfmfd	Sample	36089	36089	0	A02QJ	Mozzarella cheese, Bubalus bubalis, Italy: Caserta	Milk and dairy products	Mozzarella	Mozzarella	Finished	Mild	Fermented	16S_DNA	V3-V4	SAMN09763429	SRS3626055	SRR7642259
s.BDN_15	16S	Marino el al; 2019	ST48	1520	SA1520	s.BDN_15_A02QJ	A02QJfmfd	Sample	86787	86787	0	A02QJ	Mozzarella cheese, Bubalus bubalis, Italy: Caserta	Milk and dairy products	Mozzarella	Mozzarella	Finished	Mild	Fermented	16S_DNA	V3-V4	SAMN09763453	SRS3626065	SRR7642249
s.BDNG_27	16S	Marino el al; 2019	ST48	1523	SA1523	s.BDNG_27_A02QJ	A02QJfmfd	Sample	103470	103470	0	A02QJ	Mozzarella cheese, Bubalus bubalis, Italy: Campania	Milk and dairy products	Mozzarella	Mozzarella	Finished	Mild	Fermented	16S_DNA	V3-V4	SAMN09763446	SRS3626062	SRR7642252
s.BDNG_28	16S	Marino el al; 2019	ST48	1522	SA1522	s.BDNG_28_A02QJ	A02QJfmfd	Sample	55559	55559	0	A02QJ	Mozzarella cheese, Bubalus bubalis, Italy: Salerno	Milk and dairy products	Mozzarella	Mozzarella	Finished	Mild	Fermented	16S_DNA	V3-V4	SAMN09763447	SRS3626063	SRR7642251
s.BDNG_29	16S	Marino el al; 2019	ST48	1524	SA1524	s.BDNG_29_A02QJ	A02QJfmfd	Sample	131943	131943	0	A02QJ	Mozzarella cheese, Bubalus bubalis, Italy: Campania	Milk and dairy products	Mozzarella	Mozzarella	Finished	Mild	Fermented	16S_DNA	V3-V4	SAMN09763449	SRS3626061	SRR7642253
s.BDNG_30	16S	Marino el al; 2019	ST48	1519	SA1519	s.BDNG_30_A02QJ	A02QJfmfd	Sample	129948	129948	0	A02QJ	Mozzarella cheese, Bubalus bubalis, Italy: Caserta	Milk and dairy products	Mozzarella	Mozzarella	Finished	Mild	Fermented	16S_DNA	V3-V4	SAMN09763450	SRS3626067	SRR7642248
s.BDNG_31	16S	Marino el al; 2019	ST48	1521	SA1521	s.BDNG_31_A02QJ	A02QJfmfd	Sample	91469	91469	0	A02QJ	Mozzarella cheese, Bubalus bubalis, Italy: Salerno	Milk and dairy products	Mozzarella	Mozzarella	Finished	Mild	Fermented	16S_DNA	V3-V4	SAMN09763452	SRS3626064	SRR7642250
s.BNNG_20	16S	Marino el al; 2019	ST48	1535	SA1535	s.BNNG_20_A02QJ	A02QJfmfd	Sample	64164	64164	0	A02QJ	Mozzarella cheese, Bubalus bubalis, Italy: Caserta	Milk and dairy products	Mozzarella	Mozzarella	Finished	Mild	Fermented	16S_DNA	V3-V4	SAMN09763434	SRS3626050	SRR7642264
s.CAN.CRU.9	16S	Kamimura el al; 2019	ST49	1611	SA1611	s.CAN.CRU.9_A02SV	A02SVfnfd	Sample	34770	34770	2	A02SV	Canastra cheese, replicate 10, cow milk	Milk and dairy products	Firm - ripened cheeses	Cheese, Canastra (Brazil)	Finished	None	Fermented	16S_DNA	V3-V4	SAMN09439984	SRS3901035	SRR8003264
s.CER.6	16S	Kamimura el al; 2019	ST49	1711	SA1711	s.CER.6_A02SV	A02SVfnfd	Sample	25224	25224	2	A02SV	Cerrado cheese, replicate 18, cow milk	Milk and dairy products	Firm - ripened cheeses	Cheese, Cerrado (Brazil)	Finished	None	Fermented	16S_DNA	V3-V4	SAMN09439974	SRS3901066	SRR8003233
s.CER.CRU.3	16S	Kamimura el al; 2019	ST49	1672	SA1672	s.CER.CRU.3_A02SV	A02SVfnfd	Sample	32976	32976	2	A02SV	Cerrado cheese, replicate 5, cow milk	Milk and dairy products	Firm - ripened cheeses	Cheese, Cerrado (Brazil)	Finished	None	Fermented	16S_DNA	V3-V4	SAMN09439961	SRS3901103	SRR8003194
s.COA.ART.1	16S	Kamimura el al; 2019	ST49	1723	SA1723	s.COA.ART.1_A04NV	A04NVfnfd	Sample	54754	54754	1	A04NV	Curd cheese, replicate 11, cow milk	Milk and dairy products	Miscellaneous fresh uncured cheeses	Cheese, Coalho (Brazil)	Finished	None	Fermented	16S_DNA	V3-V4	SAMN09439859	SRS3901054	SRR8003245
s.COA.INT.1	16S	Kamimura el al; 2019	ST49	1615	SA1615	s.COA.INT.1_A04NV	A04NVfnfd	Sample	149708	149708	1	A04NV	Curd cheese, replicate 20, cow milk	Milk and dairy products	Miscellaneous fresh uncured cheeses	Cheese, Coalho (Brazil)	Finished	None	Fermented	16S_DNA	V3-V4	SAMN09439868	SRS3901030	SRR8003268
s.COA.PAS.3	16S	Kamimura el al; 2019	ST49	1597	SA1597	s.COA.PAS.3_A04NV	A04NVfnfd	Sample	13637	13637	1	A04NV	Curd cheese, replicate 3, cow milk	Milk and dairy products	Miscellaneous fresh uncured cheeses	Cheese, Coalho (Brazil)	Finished	None	Fermented	16S_DNA	V3-V4	SAMN09439851	SRS3900918	SRR8003380
s.MAT.LAT.2	16S	Kamimura el al; 2019	ST49	1574	SA1574	s.MAT.LAT.2_A04NV	A04NVfnfd	Sample	67060	67060	1	A04NV	Butter cheese, replicate 7, cow milk	Milk and dairy products	Miscellaneous fresh uncured cheeses	Cheese, Butter cheese (Brazil)	Finished	None	Fermented	16S_DNA	V3-V4	SAMN09439883	SRS3900942	SRR8003357
s.MAT.PAS.1	16S	Kamimura el al; 2019	ST49	1573	SA1573	s.MAT.PAS.1_A04NV	A04NVfnfd	Sample	31854	31854	1	A04NV	Butter cheese, replicate 3, cow milk	Milk and dairy products	Miscellaneous fresh uncured cheeses	Cheese, Butter cheese (Brazil)	Finished	None	Fermented	16S_DNA	V3-V4	SAMN09439879	SRS3900944	SRR8003356
s.MAT.SCR.2	16S	Kamimura el al; 2019	ST49	1728	SA1728	s.MAT.SCR.2_A04NV	A04NVfnfd	Sample	28324	28324	0	A04NV	Butter cheese, replicate 2, cow milk	Milk and dairy products	Miscellaneous fresh uncured cheeses	Cheese, Butter cheese (Brazil)	Finished	None	Fermented	16S_DNA	V3-V4	SAMN09439878	SRS3901048	SRR8003250
s.SNO.APR.4	16S	Kamimura el al; 2019	ST49	1665	SA1665	s.SNO.APR.4_A02SV	A02SVfnfd	Sample	32188	32188	1	A02SV	Serrano cheese, replicate 9, cow milk	Milk and dairy products	Firm - ripened cheeses	Cheese, Serrano (Brazil)	Finished	None	Fermented	16S_DNA	V3-V4	SAMN09440036	SRS3901110	SRR8003187
s.SRR2060599	16S	De Pasquale el al; 2016	ST106	2595	SA2595	s.SRR2060599_A02ZD	A02ZDfmfr	Sample	3717	3717	1	A02ZD	PDO pecorino, PT-A, Pecorino toscano, side	Milk and dairy products	Firm - ripened cheeses	Cheese, pecorino toscano	Finished	Mild	Fermented	16S_RNA	V1-V3	SAMN03769836	SRS959305	SRR2060599
s.SRR2060600	16S	De Pasquale el al; 2016	ST106	2596	SA2596	s.SRR2060600_A02ZD	A02ZDfmfr	Sample	4215	4215	1	A02ZD	PDO pecorino, PT-B, Pecorino toscano, side	Milk and dairy products	Firm - ripened cheeses	Cheese, pecorino toscano	Finished	Mild	Fermented	16S_RNA	V1-V3	SAMN03769837	SRS959303	SRR2060600
s.SRR2060601	16S	De Pasquale el al; 2016	ST106	2597	SA2597	s.SRR2060601_A02ZD	A02ZDfmfr	Sample	5113	5113	0	A02ZD	PDO pecorino, PT-C, Pecorino toscano, side	Milk and dairy products	Firm - ripened cheeses	Cheese, pecorino toscano	Finished	Mild	Fermented	16S_RNA	V1-V3	SAMN03769838	SRS959304	SRR2060601
s.SRR2060602	16S	De Pasquale el al; 2016	ST106	2598	SA2598	s.SRR2060602_A02ZD	A02ZDfmfr	Sample	5661	5661	0	A02ZD	PDO pecorino, PT-D, Pecorino toscano, side	Milk and dairy products	Firm - ripened cheeses	Cheese, pecorino toscano	Finished	Mild	Fermented	16S_RNA	V1-V3	SAMN03769839	SRS959301	SRR2060602
s.SRR2060603	16S	De Pasquale el al; 2016	ST106	2599	SA2599	s.SRR2060603_A02ZD	A02ZDfmfr	Sample	8415	8415	0	A02ZD	PDO pecorino, PT-E, Pecorino toscano, core	Milk and dairy products	Firm - ripened cheeses	Cheese, pecorino toscano	Finished	Mild	Fermented	16S_RNA	V1-V3	SAMN03769840	SRS959302	SRR2060603
s.SRR2060604	16S	De Pasquale el al; 2016	ST106	2600	SA2600	s.SRR2060604_A02ZD	A02ZDfmfr	Sample	4613	4613	1	A02ZD	PDO pecorino, PT-F, Pecorino toscano, side	Milk and dairy products	Firm - ripened cheeses	Cheese, pecorino toscano	Finished	Mild	Fermented	16S_RNA	V1-V3	SAMN03769841	SRS959300	SRR2060604
s.SRR2060605	16S	De Pasquale el al; 2016	ST106	2601	SA2601	s.SRR2060605_A02ZD	A02ZDfmfr	Sample	5484	5484	0	A02ZD	PDO pecorino, PT-G, Pecorino toscano, side	Milk and dairy products	Firm - ripened cheeses	Cheese, pecorino toscano	Finished	Mild	Fermented	16S_RNA	V1-V3	SAMN03769842	SRS959299	SRR2060605
s.SRR2060606	16S	De Pasquale el al; 2016	ST106	2602	SA2602	s.SRR2060606_A02ZD	A02ZDfmfr	Sample	5925	5925	0	A02ZD	PDO pecorino, PT-H, Pecorino toscano, side	Milk and dairy products	Firm - ripened cheeses	Cheese, pecorino toscano	Finished	Mild	Fermented	16S_RNA	V1-V3	SAMN03769843	SRS959298	SRR2060606
s.SRR2060607	16S	De Pasquale el al; 2016	ST106	2603	SA2603	s.SRR2060607_A02ZD	A02ZDfmfr	Sample	4048	4048	1	A02ZD	PDO pecorino, PT-I, Pecorino toscano, side	Milk and dairy products	Firm - ripened cheeses	Cheese, pecorino toscano	Finished	Mild	Fermented	16S_RNA	V1-V3	SAMN03769844	SRS959297	SRR2060607
s.SRR2060608	16S	De Pasquale el al; 2016	ST106	2604	SA2604	s.SRR2060608_A02ZD	A02ZDfmfr	Sample	4467	4467	1	A02ZD	PDO pecorino, PT-CTR, Pecorino toscano, composite	Milk and dairy products	Firm - ripened cheeses	Cheese, pecorino toscano	Finished	Mild	Fermented	16S_RNA	V1-V3	SAMN03769845	SRS959296	SRR2060608
s.SRR2060619	16S	De Pasquale el al; 2016	ST106	2615	SA2615	s.SRR2060619_A02ZN	A02ZNfnfr	Sample	4298	4298	1	A02ZN	PDO pecorino, FR-A, Fiore sardo, side	Milk and dairy products	Firm - ripened cheeses	Cheese, fiore sardo	Finished	None	Fermented	16S_RNA	V1-V3	SAMN03769856	SRS959285	SRR2060619
s.SRR2060620	16S	De Pasquale el al; 2016	ST106	2616	SA2616	s.SRR2060620_A02ZN	A02ZNfnfr	Sample	4110	4110	1	A02ZN	PDO pecorino, FR-B, Fiore sardo, side	Milk and dairy products	Firm - ripened cheeses	Cheese, fiore sardo	Finished	None	Fermented	16S_RNA	V1-V3	SAMN03769857	SRS959284	SRR2060620
s.SRR2060621	16S	De Pasquale el al; 2016	ST106	2617	SA2617	s.SRR2060621_A02ZN	A02ZNfnfr	Sample	3427	3427	1	A02ZN	PDO pecorino, FR-C, Fiore sardo, side	Milk and dairy products	Firm - ripened cheeses	Cheese, fiore sardo	Finished	None	Fermented	16S_RNA	V1-V3	SAMN03769858	SRS959283	SRR2060621
s.SRR2060622	16S	De Pasquale el al; 2016	ST106	2618	SA2618	s.SRR2060622_A02ZN	A02ZNfnfr	Sample	3754	3754	1	A02ZN	PDO pecorino, FR-D, Fiore sardo, side	Milk and dairy products	Firm - ripened cheeses	Cheese, fiore sardo	Finished	None	Fermented	16S_RNA	V1-V3	SAMN03769859	SRS959282	SRR2060622
s.SRR2060623	16S	De Pasquale el al; 2016	ST106	2619	SA2619	s.SRR2060623_A02ZN	A02ZNfnfr	Sample	5682	5682	0	A02ZN	PDO pecorino, FR-E, Fiore sardo, core	Milk and dairy products	Firm - ripened cheeses	Cheese, fiore sardo	Finished	None	Fermented	16S_RNA	V1-V3	SAMN03769860	SRS959281	SRR2060623
s.SRR2060624	16S	De Pasquale el al; 2016	ST106	2620	SA2620	s.SRR2060624_A02ZN	A02ZNfnfr	Sample	4766	4766	1	A02ZN	PDO pecorino, FR-F, Fiore sardo, side	Milk and dairy products	Firm - ripened cheeses	Cheese, fiore sardo	Finished	None	Fermented	16S_RNA	V1-V3	SAMN03769861	SRS959280	SRR2060624
s.SRR2060625	16S	De Pasquale el al; 2016	ST106	2621	SA2621	s.SRR2060625_A02ZN	A02ZNfnfr	Sample	3501	3501	1	A02ZN	PDO pecorino, FR-G, Fiore sardo, side	Milk and dairy products	Firm - ripened cheeses	Cheese, fiore sardo	Finished	None	Fermented	16S_RNA	V1-V3	SAMN03769862	SRS959279	SRR2060625
s.SRR2060626	16S	De Pasquale el al; 2016	ST106	2622	SA2622	s.SRR2060626_A02ZN	A02ZNfnfr	Sample	3116	3116	1	A02ZN	PDO pecorino, FR-H, Fiore sardo, side	Milk and dairy products	Firm - ripened cheeses	Cheese, fiore sardo	Finished	None	Fermented	16S_RNA	V1-V3	SAMN03769863	SRS959278	SRR2060626
s.SRR2060627	16S	De Pasquale el al; 2016	ST106	2623	SA2623	s.SRR2060627_A02ZN	A02ZNfnfr	Sample	3612	3612	1	A02ZN	PDO pecorino, FR-I, Fiore sardo, side	Milk and dairy products	Firm - ripened cheeses	Cheese, fiore sardo	Finished	None	Fermented	16S_RNA	V1-V3	SAMN03769864	SRS959277	SRR2060627
s.SRR2060628	16S	De Pasquale el al; 2016	ST106	2624	SA2624	s.SRR2060628_A02ZN	A02ZNfnfr	Sample	7265	7265	0	A02ZN	PDO pecorino, FR-CTR, Fiore sardo, composite	Milk and dairy products	Firm - ripened cheeses	Cheese, fiore sardo	Finished	None	Fermented	16S_RNA	V1-V3	SAMN03769865	SRS959276	SRR2060628
